# Supplementary material for: BCL2 inhibition reveals a dendritic cell-specific immune checkpoint that controls tumor immunosurveillance
Source: Cancer Discov. Author manuscript; Available in PMC 2023 Nov 1. (PMC7615270; doi:10.1158/2159-8290.CD-22-1338)
Supplement: Table S1 [file EMS187151-supplement-Table_S1.xlsx]

## Sheet: All genes
Gene ID	pos|lfc	pos|score
Rrm1	2.7686	6.44e-11
Psmb1	2.1519	9.03e-10
Hist1h2bk	2.7186	1.27e-09
Snapc1	2.1278	1.65e-09
Racgap1	2.1975	4.54e-09
Ran	2.2811	6e-09
Phf5a	2.1034	8.75e-09
Gm17019	2.089	1.22e-08
Cse1l	2.1257	1.29e-08
Nxf1	2.7348	1.51e-08
Fadd	2.1825	1.59e-08
Tuba1c	2.2821	1.8e-08
Hspa5	2.3002	2.08e-08
Ube2n	2.2463	2.87e-08
Tbk1	1.8463	3.45e-08
Snrpa1	2.6304	3.77e-08
Rae1	1.6064	4.49e-08
Crnkl1	2.2199	4.64e-08
Snrpe	2.3616	4.81e-08
Eif4a3	2.6249	5.85e-08
Rps12	1.8106	6.54e-08
Vcp	2.5828	7.37e-08
Puf60	2.6764	8.48e-08
Tuba1b	2.1835	9.12e-08
Rpl12	1.8939	9.58e-08
Tubb5	1.7579	1.04e-07
Rpl31	1.5159	1.06e-07
Snrpf	2.4939	1.09e-07
Ndc80	1.7828	1.13e-07
Cox7b	1.6442	1.14e-07
Hist1h2bp	2.8047	1.31e-07
Plk1	2.5306	1.37e-07
Rpl9	1.5086	1.38e-07
Ect2	1.9884	1.42e-07
Thoc1	2.4834	1.5e-07
Nedd8	1.6699	1.65e-07
Cdc45	2.3962	1.8e-07
Nhp2l1	2.3076	1.83e-07
Uba1	2.581	1.84e-07
Hspa8	2.7122	1.84e-07
Wdr1	1.3783	2.29e-07
Tfb2m	2.1668	2.48e-07
Wee1	1.6498	2.61e-07
Cdca8	1.7962	3.02e-07
Snw1	1.362	3.03e-07
Napa	2.5779	3.05e-07
Hist1h2bj	2.3309	3.11e-07
Aurkb	1.6459	3.14e-07
Smu1	1.9974	3.36e-07
Rpl6	1.4601	3.68e-07
Dhx16	1.5605	3.72e-07
Prc1	2.2315	3.75e-07
Top2a	1.9114	3.85e-07
Eef2	1.7461	3.95e-07
Ncbp2	1.7439	5.07e-07
Nsf	1.316	5.29e-07
Sf3a1	2.2977	5.58e-07
Hnrnpk	2.3827	6.29e-07
Psmc5	1.4166	6.7e-07
Rpl21	2.1289	6.81e-07
Gm15097	1.2011	6.88e-07
Mat2a	2.0935	6.9e-07
Snrpd2	1.8801	7.46e-07
Cdt1	1.4114	7.47e-07
Rpl17	2.3965	7.66e-07
Cdk1	1.6274	7.87e-07
Kif11	1.6425	8.07e-07
Vmn1r128	2.1368	8.12e-07
Cdc73	2.1627	8.6e-07
Hist1h2bn	2.3553	8.82e-07
Sf3a3	1.6484	8.96e-07
Sf3b1	2.2748	1.1e-06
Pole	1.965	1.1e-06
Birc5	1.9042	1.24e-06
Ddx3x	1.2436	1.25e-06
Psmb3	2.3155	1.26e-06
Supt16	1.7189	1.3e-06
Rpa3	2.0585	1.36e-06
Ppat	2.1262	1.38e-06
Vars2	1.433	1.51e-06
Cdc20	2.0685	1.57e-06
Pcna	2.1225	1.72e-06
Gm10104	1.6951	1.8e-06
Cwc22	2.1362	1.84e-06
Snrpb	2.0755	1.89e-06
Dut	1.8469	1.95e-06
Atp5b	1.5009	2.05e-06
Rpl15	2.3199	2.23e-06
Xab2	1.5931	2.28e-06
Srsf3	2.2738	2.3e-06
Ikbkb	1.3495	2.68e-06
Dtymk	1.6768	2.7e-06
Psmc2	1.2712	2.73e-06
Eif2s2	1.533	3.04e-06
Sf3b5	2.0548	3.06e-06
Hist1h3b	2.417	3.15e-06
Vmn1r148	1.5994	3.4e-06
Psmb6	1.9569	3.52e-06
Etf1	2.1	3.68e-06
Eftud2	2.1938	3.73e-06
Psmb4	2.2458	3.85e-06
Ppp2r1a	1.1816	4.28e-06
Snrpg	1.9218	4.42e-06
Zfp830	1.5468	4.62e-06
Mrpl33	1.7481	4.68e-06
Chmp4b	1.7295	4.72e-06
Chmp6	1.2061	4.75e-06
Deb1	1.7237	4.99e-06
Slmo2	1.8666	5.8e-06
Srpr	1.1357	5.81e-06
Spc24	1.8974	5.85e-06
Atg9a	1.3852	5.89e-06
Pdk1	0.78996	6e-06
Hist1h3a	2.2849	6.01e-06
Espl1	2.0388	6.18e-06
Psma3	1.8353	6.25e-06
Psmb2	2.2715	6.39e-06
Psma2	1.8718	6.42e-06
Copa	1.8454	6.46e-06
Vmn1r95	1.8223	6.49e-06
Rpl3	1.3982	6.5e-06
Ttk	1.2719	6.57e-06
Rpa2	1.5645	6.69e-06
Tax1bp1	0.92414	6.73e-06
Pcyt1a	1.5863	6.97e-06
Dbpht2	1.4701	7.14e-06
Bcl2l1	1.1787	7.43e-06
LOC100861615	1.3854	7.44e-06
Phb2	1.4068	8.04e-06
Arpc2	1.5911	8.46e-06
Psma7	1.9282	8.88e-06
Spdl1	1.7604	8.93e-06
Qars	1.3081	9.2e-06
Esco2	1.7816	9.33e-06
Anapc2	1.1241	9.34e-06
Eef1a1	1.5624	9.54e-06
Psma6	1.9546	1.02e-05
Snrpd3	1.7529	1.02e-05
Cactin	1.3388	1.04e-05
Speer4c	1.5707	1.08e-05
Copb2	1.6894	1.14e-05
Gm3500	1.498	1.19e-05
Dhx15	1.0392	1.19e-05
Cep55	1.705	1.21e-05
Cox6c	1.6429	1.21e-05
Hist1h3h	1.9243	1.23e-05
Vmn1r119	1.4093	1.26e-05
Mrpl22	1.1202	1.28e-05
Bcl2	0.84802	1.39e-05
Atp6v0b	1.8598	1.39e-05
Tuba1a	1.8979	1.39e-05
Kpnb1	1.7819	1.4e-05
Gm10471	1.6597	1.41e-05
Psma1	2.021	1.42e-05
Snapc3	1.8784	1.43e-05
Lsm5	1.2545	1.46e-05
Rps6	1.5585	1.46e-05
Snrpd1	1.605	1.47e-05
Cct8	1.2627	1.49e-05
Vmn1r114	1.4574	1.57e-05
Uqcrfs1	1.1058	1.6e-05
Scfd1	1.7347	1.65e-05
Sars	1.6947	1.65e-05
Rps27a	1.0952	1.67e-05
Psmc4	1.6498	1.69e-05
Psma5	1.6866	1.69e-05
Polr2h	1.4552	1.74e-05
Spin2d	1.5422	1.75e-05
Sf3b2	1.916	1.77e-05
Kif23	1.8238	1.8e-05
Sec61g	1.1469	1.85e-05
Casp8	1.5121	1.94e-05
Vps29	1.5254	1.99e-05
Magoh	1.3975	1.99e-05
Psmb7	1.6423	2e-05
Gm4305	1.1824	2.04e-05
Snrnp35	0.97833	2.06e-05
Gm2897	1.2571	2.17e-05
BC061237	1.7399	2.17e-05
Ikbkg	1.0684	2.24e-05
Cox5a	1.2622	2.25e-05
Cdc37	1.338	2.31e-05
Ufd1l	2.0273	2.33e-05
9030624G23Rik	1.4932	2.35e-05
Nutf2	1.2978	2.36e-05
Vmn1r107	1.8733	2.41e-05
Fbxw11	1.5608	2.46e-05
Eif2s3x	1.9794	2.54e-05
Psmd14	1.3957	2.65e-05
Anapc11	1.4675	2.66e-05
Hist1h4m	1.2093	2.66e-05
Hist1h2bf	1.8349	2.67e-05
Ppp1r10	1.1907	2.67e-05
Chek1	1.8432	2.74e-05
Actr2	0.97433	2.8e-05
Rpl26	1.5493	2.85e-05
Hmgb1	1.3309	2.87e-05
Gosr2	1.1635	2.97e-05
C330021F23Rik	1.3975	3.02e-05
Polr3e	1.4618	3.05e-05
Kif20a	1.5937	3.12e-05
Tra2b	1.1548	3.15e-05
Psmd2	1.3676	3.32e-05
Rpl8	1.1475	3.35e-05
Psmc1	1.3915	3.47e-05
Vps35	1.1496	3.63e-05
Psmd1	1.0572	3.63e-05
Snapc5	1.3056	3.91e-05
Plrg1	1.4945	3.92e-05
Nploc4	1.3749	4.09e-05
Vps25	1.1864	4.1e-05
Hist1h3e	1.5308	4.16e-05
Map2k1	1.3484	4.17e-05
Rpl41	1.3907	4.32e-05
Ecd	1.0213	4.47e-05
Cdc23	1.6252	4.5e-05
Hist1h2bm	1.466	4.53e-05
Stk11	0.83775	4.55e-05
Cox6b1	1.602	4.69e-05
Gm10220	1.549	4.77e-05
Wdr82	1.383	4.79e-05
Nme6	1.3197	4.83e-05
Ppp1cb	1.183	5.1e-05
Hars	1.3793	5.1e-05
Atp6v1b2	0.88106	5.23e-05
Prpf6	1.2598	5.33e-05
Rps29	0.8319	5.45e-05
Rpl10	1.346	5.46e-05
Snrnp200	1.276	5.49e-05
Vmn1r149	2.064	5.55e-05
Hist1h3d	1.5941	5.59e-05
Casc5	1.1236	5.95e-05
Rnf31	1.8242	5.98e-05
Ubl5	1.767	6.1e-05
Cct5	1.1796	6.2e-05
Gm4559	1.1077	6.28e-05
Rrm2	1.6723	6.51e-05
Pkmyt1	1.5168	6.55e-05
Cct4	1.38	6.78e-05
Hist1h4f	0.81849	6.79e-05
Ints9	1.1346	7.11e-05
Cct7	1.5065	7.42e-05
Vmn2r115	0.87243	7.47e-05
Cog3	1.013	7.51e-05
Rpl23	1.2297	7.7e-05
Eif2s1	1.5594	7.72e-05
Fars2	1.3603	7.81e-05
Vprbp	1.3417	7.99e-05
Polr2e	0.88782	8.27e-05
Akt1	0.9115	8.35e-05
4933402N22Rik	1.286	8.51e-05
Mrps14	1.1267	9.03e-05
Dad1	0.87987	9.04e-05
Prpf8	0.87543	9.24e-05
Dync1h1	0.94497	9.28e-05
Vmn1r163	-0.11338	9.46e-05
Sec61a1	0.99499	9.6e-05
Gm14345	1.3546	0.00010097
Skp1a	1.3836	0.00010375
Hmgcs1	1.3163	0.00010712
Lsm7	1.0903	0.00010723
Prpf31	1.2993	0.00010779
Sf3b3	1.186	0.00010806
Rps15a	1.2486	0.00010873
Rps8	1.3155	0.00010995
Cdc40	1.6791	0.00011075
Gm5148	1.1723	0.0001109
Gm5168	0.82072	0.00011331
Kifc1	1.0843	0.00011352
Hist2h2ac	0.9863	0.000114
Atrip	0.97361	0.00011453
Mrps34	0.99054	0.00011491
Mapk14	0.96114	0.00012244
Gatb	0.71431	0.00012274
Clp1	1.6835	0.00012406
Krtap5-2	0.94788	0.00012557
Mrpl41	0.86832	0.0001263
Gapdh	0.91278	0.00012681
Ncbp1	1.1764	0.00012818
Hspe1	1.1111	0.00013007
Cenpc1	0.80081	0.0001305
Ccdc94	1.0695	0.00013646
Bcl2l11	0.75978	0.00013896
Sf3a2	0.87864	0.0001413
Cdc16	1.265	0.00014701
Polr2a	1.2565	0.0001478
Naip5	0.8259	0.00015113
Rpl30	1.5849	0.0001518
Cdc123	1.1167	0.00015536
Vmn2r46	1.2013	0.00015674
Ube2l3	1.3419	0.00015688
4930467E23Rik	0.98611	0.00015845
Stx5a	1.3456	0.00015983
Adap1	0.55342	0.00016269
Rpa1	1.4647	0.00016295
Sars2	0.89548	0.00016474
Hspa9	1.4306	0.00016511
Tbca	0.60104	0.00016614
Gm1993	1.3319	0.00017231
Psmd12	0.75418	0.00017357
Ctdp1	1.1168	0.00017507
Vmn1r143	1.8512	0.00017794
Cdc5l	0.91245	0.00018046
Sf3b4	1.1745	0.00018086
Eif2b4	1.0484	0.00018339
Aurka	0.93578	0.00018578
Rpl19	1.4021	0.00018909
Sf3b6	1.4142	0.00019065
Hist1h4h	0.83849	0.00019182
Trappc8	1.275	0.00019237
Zmat2	1.3097	0.00019403
Cops4	0.72118	0.00019436
Rps3a1	1.1676	0.00019458
Gm14347	1.0267	0.00019797
Map3k7	1.297	0.00020179
Rpl7a	1.2335	0.00020629
Usp18	1.5746	0.00020794
Nup205	1.2467	0.00021065
Gm8693	1.2495	0.00021106
Nup62	0.80026	0.0002116
Polr2d	0.97729	0.0002132
Rad21	1.3297	0.00021512
Olfr871	1.0451	0.0002159
Zfp36l2	0.66825	0.00021706
Prdm10	1.1623	0.00021781
Rlim	0.67845	0.0002185
Cox7c	1.2571	0.00021931
Lsm4	1.1894	0.00021952
Cdc6	1.4307	0.00022055
Ptpn6	0.75047	0.00022418
Paics	1.0118	0.00022903
Usp39	1.0604	0.0002313
Hist1h3g	1.3859	0.00023286
Slu7	1.1691	0.00023375
Pdcd6ip	0.9567	0.00023405
Atp5e	0.9877	0.00023757
Casp8ap2	1.1346	0.00024006
Uqcr10	1.0197	0.00024097
Prkar1a	0.89435	0.00024483
Mrpl3	1.0874	0.00025633
Abcg1	0.98645	0.00025681
Yars2	1.451	0.00025747
Pola2	0.99918	0.00026102
Arcn1	1.4132	0.00026232
Hist1h2ao	0.97486	0.00026341
Rpl7	1.0516	0.00027111
Gm4187	1.0394	0.00027134
Alg11	1.0321	0.0002753
Copb1	1.2693	0.00027768
LOC100048884	1.0748	0.00028056
Hist1h3f	1.085	0.00028513
Dnajc17	1.3433	0.00028758
Ddx46	1.1028	0.00028819
Mcl1	0.83744	0.00028973
Mrpl53	1.2281	0.00029127
Polr2l	0.95394	0.00029398
Hist1h2an	0.92042	0.00029534
Traf2	1.1549	0.00029705
Atp5a1	1.0991	0.00030397
Nup107	1.3486	0.00030974
Gm15114	0.87621	0.00031379
Hist1h2ai	0.6757	0.00031587
Serbp1	0.79811	0.00032323
Ppp1r12a	0.90567	0.00032505
Supt6	1.2075	0.00034545
Gpn1	1.3135	0.00035243
Mrpl46	1.0539	0.00036515
Polr2g	1.4782	0.00036518
Mrps24	1.004	0.00036788
Pcf11	1.146	0.00037151
Gemin5	1.1326	0.00037512
Hjurp	1.02	0.00037804
Ndufb2	0.68969	0.00037894
Rps24	1.0649	0.00038086
Ankle2	0.76145	0.000381
Capzb	0.75718	0.00038473
Vmn2r47	0.68739	0.00038681
Gm8653	0.59114	0.00038779
Srp19	0.69484	0.000391
Pola1	1.3604	0.00039486
Map2k5	0.87029	0.00039503
Orc6	0.8251	0.00039679
Mlkl	0.58706	0.00039736
Ccnb1	1.4226	0.00040096
Foxf2	0.90882	0.00040362
Smc2	0.93823	0.00040426
Gm9758	0.97613	0.00040464
Nup93	0.58568	0.00041292
Cct2	1.4612	0.00041747
Scgb2b17	0.89475	0.00042314
Ep400	0.79828	0.00042459
Psmd8	0.59338	0.0004289
Xpo1	1.1397	0.00042945
Hist1h2bh	1.012	0.00043468
Krtap5-4	0.98134	0.00043483
Rpl32	1.1627	0.00044566
Eif2b2	1.2204	0.00044908
Gm1979	1.0939	0.000454
Rpl37	0.89876	0.0004546
Polr3d	0.8794	0.00045571
Txnl4a	1.2739	0.00045792
Rpl4	0.76223	0.00046491
Tab2	1.0195	0.00049368
Lgi1	0.76349	0.00049523
Ccdc84	0.9467	0.0004966
Hist1h4j	0.97487	0.00049669
Ttc5	0.84624	0.00050407
Xiap	0.52558	0.00050702
Htatsf1	0.82749	0.00051306
Atp6v0c	1.0123	0.00051377
Ubc	0.4084	0.0005298
Mrpl19	0.76296	0.00053468
Psmd7	0.70145	0.00054038
Gm14850	1.0235	0.0005482
Actl6b	0.53555	0.00055447
Brd9	0.84645	0.00055893
Phb	0.98901	0.00055933
Dnaja3	0.99415	0.00056171
Tmem229a	0.82069	0.00056211
Tomm22	0.56821	0.00056883
Gak	0.85186	0.00057011
Cdk11b	0.99984	0.00057129
Smgc	0.58626	0.00057386
Gm5891	0.88046	0.00057455
Pnpt1	0.84893	0.00057657
Naip2	0.72005	0.00058517
Rplp0	1.1115	0.00059705
Dhx8	1.3625	0.00059783
Atr	1.0073	0.00060621
Mrps23	0.87049	0.00061418
Rpl5	1.2015	0.00062192
Gm21319	0.93268	0.00062566
Coa5	0.83585	0.00062948
Dync1i2	1.2315	0.00063414
U2af1	1.082	0.00063896
Ska3	0.61123	0.00064629
C130026I21Rik	0.98136	0.00064691
Ik	1.0586	0.00064834
Pls1	0.61729	0.00065762
Vmn1r183	1.2597	0.00066223
Ripk1	1.0033	0.00066268
Isy1	1.0795	0.00066302
Nsl1	1.0424	0.00066521
Cox16	0.75634	0.00066972
Gosr1	0.84422	0.00067224
Fau	0.98112	0.00067563
Hist2h3b	1.33	0.00067784
Abce1	0.83452	0.00068113
Tab1	0.74378	0.00068455
Psmc6	1.2499	0.00068511
Mfap1b	1.1662	0.00069701
Defa21	0.97633	0.0007031
Donson	0.76596	0.00071098
Tpr	0.88064	0.00072625
Skiv2l2	1.1718	0.00073145
Gm14434	0.49371	0.00073157
Psma4	1.1838	0.00075274
Vmn1r122	0.61809	0.00075609
Tmem248	0.83631	0.00075827
Krtap6-2	0.95025	0.00077144
Pds5b	0.66377	0.0007798
Pabpc1	0.88692	0.00078584
Tdpoz2	0.58076	0.00078702
Hnrnpu	0.98093	0.00078773
Cct3	0.79654	0.00078845
Sgol1	1.1412	0.00079971
Mrgpre	0.56292	0.00080575
Stx1b	0.5111	0.00081052
Krtap5-3	0.86232	0.00081996
Cflar	1.1834	0.00082101
Dmc1	0.7738	0.00082609
Vmn1r120	0.32772	0.00083244
Rplp2	1.1476	0.00083381
Mrpl44	1.1101	0.00083502
Lsm2	0.89493	0.0008499
Robo3	0.79433	0.00085095
Hist1h2ab	0.86644	0.00085147
Tufm	0.98869	0.00086355
Rbm48	1.1341	0.00088314
Brf1	1.173	0.00088676
Gmcl1l	0.83846	0.00088833
Rps4x	1.2036	0.00089038
Prpf40b	0.65135	0.00089067
Anapc4	0.92035	0.00089399
Srsf1	1.0663	0.00089948
Cyp2c67	0.5644	0.00090191
Anapc5	0.97319	0.00090537
Wdr33	0.93272	0.00090678
Pfdn1	0.80928	0.00090862
Usp8	1.211	0.00091228
Rpl18	0.87029	0.00091521
Ssxb3	0.75679	0.00095724
Gm14346	0.85448	0.00097007
Nup98	0.9447	0.00099642
Hist1h2bb	0.64313	0.00099674
Mastl	0.78326	0.00099769
Ddb1	0.89155	0.00099826
Ykt6	1.1907	0.0010044
Ncoa5	0.52501	0.0010064
Man1a2	1.1987	0.001031
Mrpl16	1.1772	0.0010489
Ddx23	1.1294	0.0010573
Gm10406	0.7135	0.0010731
Ypel5	0.8466	0.0010809
Btg1	0.7456	0.0010822
Scgb1b29	0.81068	0.0010879
Alg2	0.83804	0.0011055
Trappc4	0.85305	0.001128
Nars	1.0638	0.0011311
AA415398	0.65057	0.0011357
Rasl11a	0.53538	0.0011395
Eppin	0.47648	0.0011568
Vars	0.83136	0.0011871
Gbf1	0.65738	0.0011911
Rpl24	1.0591	0.0011954
Mrpl10	0.7009	0.0012077
Ssbp1	0.48695	0.001208
Gm21637	0.92567	0.0012085
Mrpl43	0.88741	0.0012257
Rabggta	0.84457	0.0012284
Sfi1	0.4511	0.0012359
Pomp	0.74549	0.0012397
Amy1	0.41036	0.0012474
Anln	0.94062	0.0012538
Gm21119	1.1404	0.0012625
Cpsf2	0.6845	0.0012629
Pacs1	0.44904	0.0012642
Gm15085	0.84429	0.0012707
Vmn1r104	0.5693	0.0012863
Mrps31	0.67282	0.0013102
Mrpl4	0.57746	0.0013185
Gm7978	0.7783	0.0013203
Vmn2r40	1.1006	0.0013371
Prpf38b	0.98976	0.0013505
V1rd19	0.57733	0.0013512
Mrpl45	0.56571	0.0013667
Gm15299	0.62503	0.0013675
U2af2	0.94167	0.0013718
Atp6v1g1	0.82733	0.001379
Med4	0.90261	0.0013801
Tcp1	1.1523	0.0013811
Vmn1r135	0.95711	0.0013829
Vopp1	0.76605	0.0013962
Rangap1	0.6623	0.0014117
Mrps33	0.72279	0.0014187
Nus1	1.0557	0.0014202
Serpinb9f	0.6642	0.0014283
Olfr486	0.78393	0.0014298
Nuf2	1.1211	0.0014392
Wdr70	0.83157	0.0014549
Csnk1a1	0.93758	0.0014668
Fam204a	0.88877	0.001469
Vmn2r37	0.72036	0.0014762
Ndufs1	0.76898	0.0014844
Rfc5	0.57938	0.0015082
Tnfaip3	0.81779	0.0015136
Mrpl18	0.78159	0.0015166
Rpl36	0.92762	0.0015194
Chaf1b	1.1153	0.0015258
Srsf11	0.81861	0.0015465
Mtor	0.71825	0.0015484
Gtf2h2	0.58414	0.0015559
Rpl38	0.81974	0.0015682
Gm15292	0.71799	0.0015694
Cox5b	1.1108	0.0015722
A530032D15Rik	0.72493	0.0015733
Amph	0.68487	0.0015745
Kpna6	0.66649	0.0015765
Gtf2e2	0.93785	0.0015808
Serpine2	0.47778	0.0015897
Hormad1	0.44988	0.001595
Gm6902	0.69063	0.0016147
Olfr229	0.54081	0.0016229
Rbm39	1.0022	0.0016289
Ddx59	0.63717	0.0016369
Usp5	0.56008	0.001645
Wdr37	0.74384	0.0016451
Olfr487	0.75531	0.0016467
Ddit4l	0.62894	0.0016542
Uba6	0.59782	0.0016546
Pdcd5	0.67788	0.001658
Bora	0.78647	0.00168
Rad17	0.60764	0.0016867
Fbxo5	0.45852	0.0016896
Srp54b	1.1198	0.0016902
Nup160	1.069	0.0016927
Polrmt	1.2026	0.0016976
Gm14781	0.51656	0.0016981
Rps21	1.0043	0.0017026
1700018B08Rik	0.49171	0.0017108
Mrps22	0.4309	0.0017321
Mup8	1.0577	0.0017352
Fam129b	0.78704	0.0017369
Thoc2	0.90562	0.0017381
Vmn2r14	0.0177	0.00174
Vmn2r48	0.56073	0.0017579
Setd1a	0.79889	0.0017746
Mrpl11	0.79215	0.0017884
Rbm22	1.0209	0.0017935
Gm4214	0.7288	0.0017942
Cd160	0.5772	0.0018212
Incenp	1.0171	0.0018372
Chchd1	0.81283	0.0018396
Prpf38a	0.11026	0.0018408
Vmn1r200	0.80416	0.0018474
Polr3a	0.80765	0.0018501
Prpf4	1.0035	0.0018649
Clns1a	0.72523	0.0018998
Tsg101	0.87297	0.0019
Ugt1a1	0.49699	0.0019183
Rbx1	1.0244	0.0019209
Med26	0.84866	0.0019222
Rpl35	0.85059	0.0019368
Rpl10a	1.0527	0.0019501
Btbd17	0.51154	0.0019527
Gm10377	0.089074	0.0019668
Actg1	0.6079	0.0019753
Tcl1	0.54341	0.0019929
Cox7a2	0.48145	0.0020091
Pfdn2	0.71201	0.0020254
Ano6	0.42602	0.0020545
Rnf20	0.81356	0.0020597
Ska1	0.70348	0.0020635
Wbscr16	0.77173	0.002075
Chmp3	0.7652	0.002076
Haus6	0.58599	0.0020878
Akirin2	0.76153	0.0020893
Gbp4	0.55821	0.0021036
Senp6	0.89271	0.0021152
Gabpa	0.69061	0.0021323
Rps18	0.97509	0.0021353
Gm15319	1.0429	0.0021409
Rps9	0.95	0.0021428
Gm8267	0.76181	0.0021447
Ndufv2	0.79462	0.0021639
Paf1	0.85866	0.0021749
Psmd6	1.1123	0.0021822
Med21	0.79144	0.0022388
Snapc4	0.87476	0.0022532
Olfr11	0.66149	0.0022734
Bsdc1	0.63505	0.0023075
Rps26	0.92347	0.0023344
Rpl13	0.77534	0.0023422
Mrpl12	1.055	0.0023562
Trappc3	0.74776	0.0023619
Gm14305	0.63465	0.0023773
Polr2j	0.81403	0.0023782
D430041D05Rik	0.5175	0.0023782
Cbx3	0.69695	0.0023803
Nup214	0.53122	0.00239
Ssrp1	1.3421	0.0024127
Sf1	0.6407	0.0024136
Gm14440	1.1062	0.0024165
Cox17	0.92655	0.0024194
Mrpl24	0.5142	0.0024404
Rpl23a	0.86585	0.0024557
Pten	0.50114	0.0024581
Utp14b	0.57858	0.002461
Vmn2r107	0.52605	0.0024884
Cd248	0.40303	0.002489
Rasgrf1	0.42258	0.0025025
Prpf19	0.77439	0.0025126
Gm15284	0.81741	0.0025211
Dynlt1a	0.59873	0.0025246
Prdx1	0.70999	0.0025574
Hist1h2ae	0.75633	0.0025713
Phax	0.6065	0.0025865
Vmn2r30	0.81727	0.0025909
Tceb2	0.54536	0.0026057
Tfdp1	0.64425	0.0026098
Aars2	0.59032	0.0026232
Ncapd2	0.40636	0.0026291
Sntg2	0.67636	0.0026353
Vmn2r36	0.88358	0.0026463
Lrr1	0.95128	0.0026524
Mup10	0.6981	0.0026586
Vmn2r5	0.48492	0.0026881
Nono	0.63783	0.0027171
Atp6v1b1	0.62576	0.0027209
Fbxw20	0.34125	0.0027253
Mis12	0.55265	0.0027307
Nfyb	0.84072	0.0027366
Cenpe	0.6284	0.0027428
Hist1h4d	0.94746	0.0027947
Smc3	0.96369	0.0028209
Hist1h4b	0.94281	0.00286
Mrps21	0.69314	0.0029028
Zbtb17	0.54609	0.0029994
Gm3415	0.64609	0.0030292
Pfdn4	0.65263	0.0030508
Lrpprc	0.80594	0.0030942
Pabpn1	0.77983	0.0031259
Ndufb4	0.68617	0.0031406
Hdac3	0.60054	0.0032209
Actl6a	0.93922	0.0032408
Gm3558	0.75493	0.0032818
Cpsf3l	0.67482	0.0032921
Ice1	0.6854	0.0033254
Mrpl40	0.74534	0.0034134
Vmn1r36	0.78308	0.0034151
Tbcc	0.60617	0.0034268
Arpc4	0.91589	0.0034379
Mrps18c	0.75244	0.0034619
Gpkow	0.79356	0.0035012
Hist3h2ba	-0.21301	0.0035028
Prpf40a	0.7484	0.0035297
Txnl4b	0.77345	0.0035315
Mars	0.70049	0.0035382
Mrps25	0.70147	0.0035647
Zscan4b	0.72129	0.003598
Cog4	0.75117	0.0036114
Snip1	0.78335	0.003637
Prim1	0.92299	0.0036505
H3f3a	0.42984	0.0036538
Ckap5	0.76107	0.0036844
Cdc27	0.8836	0.0037276
Cox10	0.96668	0.0037312
Polr2i	0.87213	0.003739
Lig1	0.45581	0.0037605
Iars2	0.58412	0.0038066
Ptma	0.61203	0.003833
Mup20	0.64851	0.0038386
2010107E04Rik	0.74868	0.0038414
Mrpl49	0.91815	0.0038415
Triap1	0.72496	0.0038652
Gnpat	0.56093	0.0038792
0610010B08Rik	0.91435	0.003882
Osbp	0.80038	0.0039102
Gm3286	0.66864	0.0039195
Kpna2	0.63494	0.0039215
Tinf2	0.53027	0.003957
Olfr380	0.49962	0.0039908
Eml1	0.66348	0.0039984
Mrpl37	0.85181	0.0040097
Cdk9	0.99	0.0040545
Speer4d	0.73723	0.0040932
Hinfp	0.87655	0.0041053
Hcfc1	0.73099	0.0041228
Ces1g	0.63084	0.0041243
Psmd10	0.60234	0.0041257
Capza2	0.65564	0.0041331
Traf6	0.79024	0.0041352
Dctn3	0.60262	0.004186
Kcnk3	0.23958	0.0042007
Rplp1	0.54981	0.0042471
Sart1	0.59025	0.0042705
Vmn2r39	0.59052	0.0042901
Mrpl39	0.66606	0.0043079
Ipo7	0.67358	0.0043232
Gm3701	0.86459	0.0043928
Tnpo3	0.59224	0.0044035
Kars	0.90309	0.0044756
Oxa1l	0.65957	0.0044956
Rpl35a	0.63127	0.0045091
Tex101	0.55859	0.0045499
Rps13	0.77696	0.004553
Ehmt1	0.38578	0.0045592
Ints4	0.85567	0.004648
Smc4	0.77197	0.0047233
Metap1	0.71362	0.0047489
Gm11237	0.61379	0.0047939
Ube2i	0.87824	0.0048019
Pes1	0.68245	0.00481
Cln5	0.72965	0.0048261
4930503E14Rik	0.56893	0.004857
Scgb2b12	0.53964	0.0048748
H2-Q7	0.56782	0.0049009
Cyb561d2	0.61607	0.0049026
Actr3	0.75039	0.004932
Gm6460	0.75281	0.0049443
Tpst1	0.51077	0.0049501
Gm10354	0.74777	0.0049778
Klhl26	0.37783	0.0049946
Supt5	0.94206	0.0050072
Gm14393	0.68505	0.005024
Slco2b1	0.44345	0.0050661
Rbck1	0.80897	0.0050873
Krtap5-1	0.7443	0.0051212
Gm13277	0.52026	0.0051681
Trappc5	0.70621	0.0052981
A430089I19Rik	0.69758	0.0053791
Gm10665	0.60166	0.0054184
Vmn2r102	0.66654	0.0054192
Med30	0.783	0.0054419
Olfr507	0.75661	0.0054629
Slc17a5	0.66763	0.0054735
Hist1h4a	0.32636	0.0055147
Hist1h2ad	0.63488	0.0055157
Cdca5	0.94335	0.0055422
Pole2	0.80229	0.00555
Srsf2	0.70083	0.0055652
Igf1r	0.61965	0.005567
Gm5795	0.59278	0.0055943
Rpl14	0.96756	0.0056275
Cox4i1	0.74617	0.0056489
Eif2b3	0.76515	0.0056507
Cdc26	0.77087	0.0056609
Hist1h2ag	0.16515	0.0056654
Alg14	0.61389	0.0056921
Gm2927	0.70618	0.0057369
Clspn	0.71947	0.0057425
Zfp944	0.3486	0.0057659
2310002L09Rik	0.59124	0.0057661
Unc5c	0.5013	0.0057733
Gm14431	0.67449	0.0058298
Cpe	0.67532	0.0058371
Zfyve19	0.48844	0.0058719
Adrm1	0.45856	0.0059085
Ogt	0.78486	0.0059131
Polr2b	0.90524	0.0059235
5031410I06Rik	0.8781	0.0059998
Mepce	0.95595	0.0060044
Ndufa11	0.7528	0.0060088
Mybphl	0.55878	0.0060293
Mrgprd	0.55337	0.0060365
Trpm7	0.60074	0.006048
Myo19	0.33788	0.0060549
1110004F10Rik	0.6511	0.0060595
Mrpl27	0.53683	0.006063
Oog2	0.55171	0.0060949
Rbm14	0.67756	0.0061176
Ccl21b	0.62511	0.0061533
Tppp3	0.51758	0.0061552
Snapc2	0.93996	0.0061566
Tbcd	0.60617	0.0061931
C330007P06Rik	0.84197	0.006195
1700001F09Rik	0.90018	0.0062026
Bcl6b	0.69432	0.0062217
Dnm2	0.61399	0.0062544
Smarcd1	0.76109	0.0062684
Olfr729	0.5698	0.0062732
Rpl37a	0.89214	0.0062905
Crybb3	0.25877	0.0062918
9530077C05Rik	0.58765	0.0063388
Pdk4	0.61788	0.0063424
Mrpl57	0.66294	0.0063688
Gm10922	0.61946	0.0063764
Ncapd3	0.65913	0.0063811
Hnrnpc	0.80821	0.0063869
Ankrd11	0.62162	0.006416
Sdad1	0.81685	0.0064189
Tmsb15b2	0.63601	0.0065192
Cycs	0.76678	0.0065411
Snrnp70	0.40856	0.0065808
Atp5c1	0.8609	0.0066083
Gins1	0.76773	0.0066281
Aqr	0.73508	0.006632
Abhd11	0.57314	0.0067558
Ttc30a2	0.15551	0.0067591
Scgb1b7	0.7697	0.0068345
Anapc1	0.6955	0.0068852
Edn3	0.58622	0.0069812
Gm13177	0.50444	0.0070264
Olfr1280	0.57089	0.0070511
Fxr1	0.5249	0.0071029
Pmf1	0.63697	0.0071225
Lhx2	0.50678	0.0071694
Vmn2r38	0.70958	0.007182
Vmn1r139	0.59894	0.0072022
Mybl2	0.47172	0.0072924
Lin52	-0.0090174	0.0073227
Cdc7	0.62363	0.0073327
Ahr	0.40417	0.0073744
Smok3b	0.42422	0.0074034
Lyrm1	0.56355	0.0074847
Ndufa1	0.48376	0.0074948
Sap130	0.79268	0.0075557
Kif14	0.63736	0.00756
Hist1h2ap	0.89482	0.0075714
Gm10375	0.074264	0.0075737
Hsp90aa1	0.60479	0.0075989
Mrpl47	0.5941	0.007633
Gzmm	0.44871	0.0076619
Parp6	0.63425	0.0078241
A230050P20Rik	0.58847	0.0078352
Spsb2	0.46359	0.0079038
Mif	0.63802	0.0079283
Cchcr1	0.60459	0.0079506
Dynlt1b	0.52896	0.0079684
Snap23	0.92312	0.007975
Rela	0.61668	0.0079818
Polr2k	0.7229	0.0079966
Tardbp	0.50954	0.0080199
Cog5	0.49098	0.0080281
Hist1h4n	0.62108	0.0080439
Srp54a	0.07024	0.0080754
E2f1	0.46703	0.0081178
Zscan4c	0.79639	0.0081189
Zfp534	0.65084	0.0081929
Ube2v1	0.63051	0.0082164
Vmn2r31	0.79786	0.0082461
Tcf7l1	0.73899	0.0082506
Apol7b	0.5802	0.0082712
Gm5640	0.018037	0.008276
Rapgef4	0.45615	0.0083193
Cog2	0.65611	0.00834
Gm6696	0.48727	0.0083469
Abca4	0.49811	0.0083676
Pold2	0.70796	0.0083837
Zw10	0.21453	0.0084112
Myl12a	0.68242	0.0084435
Stoml2	0.48818	0.008474
Ctr9	0.75943	0.0084759
Cenpn	0.45112	0.0085042
Usp7	0.48189	0.0085245
Nupl1	0.58649	0.0085555
Tcp10c	0.43331	0.0086352
Stil	0.50391	0.0086634
Prpf4b	0.74199	0.0087437
Rspo2	0.47184	0.0087461
Fpgs	0.30155	0.0087862
Ift57	0.48143	0.0088126
Top1	0.93922	0.0088914
Atp5d	0.66063	0.0088986
Tpx2	0.86408	0.0089442
Cml5	0.53004	0.0089586
Gpr37	0.50551	0.0089827
Hspa14	0.45594	0.0089849
Rps7	0.70238	0.0090016
Mrpl55	0.57714	0.0090238
Dna2	0.68004	0.0090851
Supv3l1	0.63185	0.0090907
Akap7	0.29331	0.0091018
Slc3a2	0.49489	0.0091232
Mrps18b	0.73912	0.009133
Defa25	0.53166	0.0091916
Ppp2ca	0.78293	0.0092038
Zfx	0.5604	0.0092475
Prl7a1	0.43729	0.0093242
Zfp143	0.61033	0.0093547
Trim33	0.7225	0.0093985
Ackr2	0.55276	0.0094852
Cul1	0.75102	0.0094909
Atp13a1	0.45831	0.0095056
Prpsap1	0.36294	0.009508
Pcdhgb5	0.48338	0.0095231
BC005537	0.53441	0.009539
Vmn1r229	0.39161	0.0096108
Mok	0.61907	0.009626
Sfpq	0.75814	0.0096361
Suv39h1	0.41723	0.009679
Tyms	0.8446	0.0097677
Sun2	0.40092	0.0098059
Gm2933	0.50674	0.009811
Micalcl	0.65041	0.0098749
Bbs1	0.47228	0.0098928
Clca3a2	0.42029	0.0098934
Naca	0.71947	0.0099807
Dennd1a	0.37844	0.01001
Lmntd2	0.28864	0.010121
Rtf1	0.66382	0.010159
Olfr1402	0.37082	0.01018
Tnfsf8	0.49003	0.010206
Adar	0.64388	0.010221
Gid4	0.47042	0.010242
Gm5458	0.79179	0.010256
Sprr2a2	0.5127	0.010272
Tmem132c	0.52165	0.010322
Ddost	0.49601	0.010345
4931423N10Rik	0.32443	0.010417
Egln1	0.57737	0.010456
Fam72a	0.4206	0.010472
Apod	0.46585	0.010502
Eapp	0.49732	0.01053
Lrit2	0.54163	0.010571
Dnaja1	0.56471	0.010579
Psmd4	0.52858	0.010582
Nipal2	0.43785	0.010592
Slc39a7	0.77805	0.010611
Hyal4	0.74787	0.010617
Tfip11	0.49573	0.01062
Ccdc77	0.5025	0.010635
Brf2	0.64218	0.010638
Cox14	0.44856	0.010716
Olfr131	0.52679	0.010765
Gm5935	0.3713	0.010831
Gatc	0.74993	0.010868
Dnajc27	0.39014	0.010879
Wfdc11	0.46831	0.010892
Ncaph	0.59028	0.010914
Scgb1b3	0.58949	0.010955
Ankrd28	0.48083	0.010974
Dars2	0.49481	0.01105
Schip1	0.5124	0.011142
Slc31a1	0.65731	0.011181
Gm6164	1.1796	0.011185
Sharpin	0.63252	0.011216
Iqgap3	0.53313	0.01122
Ggnbp2	0.61356	0.011306
Pfkl	0.49703	0.011334
Csnk2b	0.55524	0.011362
Sin3a	0.4497	0.011401
Anks4b	0.47721	0.011404
Gm21671	0.31679	0.011432
Birc2	0.43069	0.011477
Gm8677	0.52708	0.011486
Gm4303	0.60221	0.011507
Ddx17	0.55353	0.011544
Galnt14	0.3101	0.0116
Vmn1r24	0.44564	0.011644
Prok2	0.48641	0.011678
Gstcd	0.32277	0.011701
Gm8298	0.39962	0.011729
Vmn1r3	0.65376	0.01177
Myh9	0.53655	0.011772
Gna12	0.29663	0.011808
Aste1	0.51059	0.011813
Opa1	0.54697	0.01182
Adck2	0.4396	0.01183
Adgrb3	0.40826	0.011844
Pydc4	0.36534	0.011846
Rbm17	0.61313	0.011859
Smarca5	0.54436	0.011887
Rab33b	0.55482	0.011921
Macf1	0.39409	0.012004
Cyfip2	0.50547	0.012055
Esrp2	0.51041	0.012087
Erv3	0.5588	0.012111
Hist1h3c	0.82204	0.012112
Klk1b3	0.47245	0.012125
Serpinb6e	0.52997	0.012128
E330014E10Rik	0.47514	0.012157
Fign	0.529	0.012242
Taldo1	0.57309	0.012356
Mettl14	0.53234	0.012363
Gm4141	0.57901	0.012381
Itpk1	0.47633	0.012382
Gm4836	0.73864	0.01239
Cnn2	0.55468	0.012443
Kin	0.75414	0.012446
Trpm8	0.61221	0.012496
Fam198b	0.47057	0.012505
Snrpb2	0.41801	0.012507
Mrpl35	0.37855	0.012563
Rps11	0.72038	0.012571
Gm5615	0.53104	0.012687
Vmn1r208	0.54168	0.012718
Gpr142	0.50602	0.012721
Fam26e	0.4958	0.012724
Ddx20	0.6545	0.012739
Fam216a	0.52511	0.012751
Atp7b	0.51619	0.012829
Rpl29	0.35018	0.012882
Hist1h4i	0.32545	0.012896
Fdxacb1	0.47176	0.012984
Gng2	0.38663	0.012993
Ube2v2	0.61165	0.013008
Ubxn2a	0.48376	0.013011
H2afj	0.17206	0.013032
Gm14308	0.60725	0.013045
Ska2	0.57949	0.013051
Hist1h2ak	0.45628	0.013165
Pcnxl4	0.77134	0.013223
Agbl3	0.45462	0.013238
Olfr1377	0.6674	0.013269
Cd200r4	0.52269	0.013279
Mrps18a	0.583	0.013303
Eif2b5	0.58565	0.013347
Nucks1	0.53956	0.013371
Pdcd7	0.7178	0.013393
Rnf139	0.45438	0.013427
Rhbdd1	0.15314	0.013482
Rbbp6	0.59566	0.013505
Ano5	0.48566	0.013521
Olfr1275	0.53338	0.013524
Rhox3f	0.45636	0.01358
Rad51	0.62268	0.013587
Ctnna2	0.49437	0.013621
Mapk1	0.55171	0.013676
Vmn1r91	0.46503	0.013681
D2hgdh	0.19446	0.013689
Rex2	0.62848	0.013838
Gm16513	0.7038	0.013842
Zkscan5	0.47777	0.013877
Gm5797	0.4432	0.013879
Ceacam9	0.39734	0.013893
Mthfsl	0.47328	0.013922
Mpeg1	0.49203	0.013928
Fam102b	0.3272	0.013933
Apc	0.52569	0.013979
Serpinf2	0.39168	0.013992
Ndufs5	0.5533	0.014053
Agap2	0.46296	0.014062
Hist2h3c1	0.46656	0.014081
Upf1	0.47141	0.014132
Pttg1	0.44724	0.014143
Ahctf1	0.47606	0.014159
Ddb2	0.46464	0.014217
Olfr90	0.28987	0.014255
Ruvbl1	0.76519	0.014258
Prim2	0.56961	0.014265
Cxcl10	0.46701	0.014349
Zfp81	0.63196	0.014359
Nudc	0.39268	0.014395
Dars	0.58355	0.014529
Cnot1	0.38467	0.014532
Hsp90ab1	0.53812	0.014595
Psmd11	0.59962	0.01466
Olfr474	0.59859	0.014689
Wdr90	0.48243	0.014798
Sumo2	0.60085	0.014851
Cyp3a41b	0.5781	0.014868
Inadl	0.45274	0.014881
Il3	0.36472	0.014881
Vmn2r51	0.42771	0.014911
Ate1	0.42499	0.014938
Abcg4	0.35256	0.01498
Eif3a	0.53695	0.015011
Dynll1	0.46673	0.015035
Ccdc55	0.80683	0.015048
Abca3	0.43111	0.015081
Olfr424	0.29851	0.015086
Vmn1r151	0.18314	0.015129
Myo1e	0.34067	0.015179
Ubr5	0.56675	0.015182
Gm428	0.43627	0.015206
Esp6	0.56225	0.015243
Ints10	0.44382	0.015249
Lrp5	0.35612	0.015284
Pcdha9	0.42421	0.015298
Gabrg1	0.37795	0.01532
Med14	0.62898	0.015361
Dram2	0.28974	0.015555
Vmn1r101	0.52735	0.015579
Ndufc2	0.69533	0.015598
Vmn1r94	0.39194	0.015606
2810474O19Rik	0.52445	0.015617
Lrtm1	0.4431	0.015695
Ankrd60	0.34538	0.015757
Tsx	0.51641	0.015761
Gm11562	0.039946	0.015778
Cenpp	0.40959	0.015812
Gm4177	0.56981	0.015872
Ndrg3	0.5603	0.015899
Larp1	0.45916	0.015902
Wrnip1	0.49203	0.015916
Ndufb9	0.53658	0.015927
Vmn1r158	0.66773	0.015927
Oprl1	0.35146	0.015974
Gm14374	0.43842	0.015982
Hrsp12	0.64301	0.01601
Junb	0.50252	0.016054
Cttn	0.44919	0.016128
Stat1	0.44704	0.016142
Cyp2b13	0.42029	0.016163
Rps10	0.53878	0.016177
Mcmbp	0.41646	0.016188
Ccl27b	0.50269	0.016223
Gps1	0.71439	0.016244
Pxdn	0.35801	0.016297
Tmem222	0.59488	0.016325
Mak	0.5329	0.016338
Cep95	0.37389	0.016367
Sipa1	0.43909	0.016399
Cdc20b	0.55799	0.016427
Olfr213	0.46146	0.016434
Trrap	0.51318	0.016456
Bloc1s1	0.41484	0.016459
Hist1h4k	0.47055	0.016525
Cd247	0.32696	0.01653
Olfr1313	0.27489	0.016537
Olfm2	0.37121	0.016566
Rps28	0.49551	0.016601
Zfp335	0.75595	0.016611
Mep1b	0.1972	0.016625
Fos	0.44145	0.016644
Vmn2r44	0.15235	0.016824
Btf3	0.6323	0.016833
4930544G11Rik	0.4253	0.016858
Vmn1r125	0.49819	0.01688
Trappc1	0.52694	0.016894
Lsm6	0.61691	0.016941
Arfgap1	0.31777	0.016967
Vbp1	0.32535	0.017019
Itgb3	0.32021	0.017079
Zbtb34	0.33299	0.017109
Mterf1a	0.42809	0.017117
Mup16	0.62194	0.017177
Bcas3	0.48032	0.017206
Gm16381	0.49748	0.017207
Eaf1	0.71208	0.017229
Bin1	0.47169	0.01726
Numa1	0.54996	0.017274
Cypt1	0.33065	0.017357
Acaca	0.43143	0.017491
Mtg2	0.4491	0.017538
Trappc11	0.61902	0.017576
Ifna1	0.18537	0.017622
Hdgfrp3	0.39054	0.017631
Cpa3	0.35075	0.017683
Gm4201	0.90566	0.017685
Uqcr11	0.51777	0.01769
Chmp2a	1.0266	0.01772
Gm14501	0.59745	0.017736
Psmc3	0.65432	0.017742
Ptcd3	0.50646	0.017789
Cnga4	0.36707	0.017809
Gm10024	0.52367	0.017828
Cbx4	0.31052	0.01785
Rps3	0.6166	0.017906
Ripk3	0.58694	0.018057
Cep350	0.51987	0.018067
Wnt8b	0.46271	0.018074
Gjd4	0.55479	0.01808
Gm766	0.42868	0.018082
Gm14458	0.5279	0.018088
Cwf19l2	0.29941	0.018342
Fzr1	0.38876	0.01835
Klf6	0.41675	0.018388
Pitrm1	0.43109	0.018407
Tmsb10	0.34817	0.018435
Oxr1	0.61981	0.018448
Alox15	0.39945	0.018494
Hspb2	0.42258	0.018536
Btg3	0.46393	0.018544
Zfp772	0.27972	0.018567
Med11	0.5129	0.01859
Zfp942	0.52081	0.018606
Gm3750	0.60075	0.018662
0610009O20Rik	0.51293	0.018704
Mob4	0.29672	0.018717
Srcap	0.72427	0.018746
Hecw1	0.41786	0.018754
Zfp551	0.35978	0.018762
Sbspon	0.41451	0.018808
Hnrnpa3	0.13126	0.018816
Sbp	0.43393	0.018866
Vmn2r42	0.64427	0.018916
Rhox4b	0.39175	0.018943
Ms4a13	0.45617	0.018958
Adssl1	0.47329	0.018962
Arsj	0.35976	0.018973
Erp29	0.4632	0.018982
Prss55	0.5556	0.019013
Dynlt1c	0.34973	0.019013
Tnfrsf8	0.38417	0.01902
Cacybp	0.55681	0.019024
Vmn1r222	0.43424	0.019063
Stard5	0.46155	0.019071
Gm13139	0.49521	0.01909
Rhox4g	0.57334	0.019091
Mfn1	0.47105	0.019125
Foxn1	0.39591	0.019133
Adam26b	0.48822	0.019145
Gltscr2	0.59514	0.019149
Mrpl20	0.55092	0.019164
Mrps26	0.19409	0.019214
Vmn1r88	0.39333	0.019238
Wbp4	0.61405	0.019254
Rhbg	0.41199	0.019293
Mpv17l	0.38426	0.01932
Mup9	0.71969	0.019348
Hscb	0.48711	0.019395
Wdr20	0.41196	0.019434
AA986860	0.4041	0.019509
Cdkn1c	0.44004	0.019552
Rpain	0.68695	0.019558
Vmp1	0.48743	0.019596
Zim1	0.54896	0.019651
Psmd3	0.5967	0.019678
Cd300ld	0.36983	0.019714
Chp1	0.50873	0.019722
Htr1b	0.4456	0.019726
Olfr1107	0.37433	0.019774
Glcci1	0.39581	0.019806
Ndufa4	0.52872	0.019845
Cep68	0.5155	0.019846
Zranb1	0.36337	0.019885
Adprh	0.44259	0.019929
Tmem69	0.40148	0.019942
Chsy1	0.45866	0.019969
Arf6	0.51473	0.019977
Ovca2	0.31196	0.020007
Tma7	0.59654	0.020055
Tpcn2	0.61097	0.020103
Cyp2c68	0.22181	0.020119
Ncaph2	0.47848	0.020135
9430007A20Rik	0.47172	0.020149
Faf2	0.51189	0.020184
Stbd1	0.56498	0.020238
Naip1	0.55602	0.020248
Xlr5b	0.55734	0.02029
Cacul1	0.55896	0.020383
Dnaic2	0.36325	0.020411
Cyp4a12a	0.47707	0.020424
Rps27	0.54129	0.020428
Ncapg	0.53557	0.020456
Eif5a2	0.45276	0.020489
Rsrp1	0.45574	0.0205
Rabl3	0.49259	0.020566
Otud5	0.42531	0.020582
Gm6880	0.37564	0.020672
Prl8a8	0.42207	0.020704
Il15	0.45996	0.020736
Ddx31	0.46564	0.020745
2810408A11Rik	0.44964	0.02077
Defa-rs7	0.31638	0.020805
Rbm8a	0.61464	0.020851
Rarg	0.54702	0.020864
Erh	0.49791	0.020955
Gm3604	0.25325	0.020999
Abi1	0.5214	0.021015
Rbm25	0.28459	0.021023
Hist1h2ac	0.32785	0.021053
Scn8a	0.44444	0.021083
Gars	0.49861	0.021112
Fthl17	0.6657	0.021155
Mrps7	0.52776	0.021207
Dmgdh	0.45109	0.021312
Mblac2	0.4639	0.021319
Mrpl30	0.44968	0.021328
Psg18	0.42067	0.021348
Acvrl1	0.4722	0.021403
G6b	0.389	0.021445
C87414	0.54458	0.021461
Ttc39d	0.34259	0.02155
Hist2h2ab	0.66965	0.021603
Sptlc2	0.48259	0.021608
Clca4b	0.42572	0.021612
Sh3gl1	0.35895	0.021628
Rusc1	0.39349	0.021629
Gtsf1	0.21657	0.021636
Tcerg1	0.57139	0.021653
Eif5	0.55207	0.021678
Pdcl	0.48932	0.021679
Bpifb1	0.54404	0.021711
Anapc10	0.44026	0.02182
Gipc2	0.41588	0.021839
Nsmce2	0.46524	0.021844
Gprin2	0.42255	0.021869
Prl7c1	0.56954	0.02195
Ube2d1	0.27933	0.021962
Ppil2	0.60707	0.021971
B4galt4	0.42313	0.021996
Tmed4	0.48434	0.022038
Cdh20	0.38694	0.022046
Myh15	0.49438	0.022051
Recql4	0.46359	0.022243
Abca2	0.54409	0.022282
Vmn1r112	0.16935	0.022296
Phkg1	0.42708	0.022376
Tom1	0.41783	0.022415
Vnn1	0.42774	0.022483
Vmn1r219	0.38132	0.022493
A430078G23Rik	0.48171	0.022562
Zfp689	0.43908	0.022634
Vmn1r100	0.44638	0.022691
Olfr869	0.36995	0.022721
Tonsl	0.498	0.02273
Usp37	0.46234	0.022741
Xlr3c	0.43061	0.022769
Snf8	0.40771	0.022788
Bcl2l14	0.51312	0.022809
Ap2s1	0.4338	0.022934
Ddx41	0.62137	0.022982
Reep2	0.41827	0.023039
Kansl2	0.38379	0.023048
Srp9	0.41311	0.023066
Dnajc2	0.08657	0.023088
Gm4133	0.57184	0.023135
Arhgef19	0.35437	0.023157
Mbl2	0.4877	0.023183
Nrf1	0.6379	0.023186
Serpina1d	0.59976	0.023201
Fam120c	0.42907	0.023227
Bphl	0.34071	0.023231
Uqcrq	0.58309	0.023289
Styx	0.56371	0.023434
Gm13251	0.16579	0.023435
Cherp	0.39403	0.023436
Fgd3	0.46772	0.023443
Zbtb7c	0.44913	0.023462
Fam186b	0.27961	0.023488
Myo7b	0.42709	0.023531
Unc5a	0.55785	0.023674
Slc6a18	0.39432	0.023718
Rps25	0.56078	0.023748
Mrps2	0.48317	0.023758
Ly75	0.48371	0.023776
Vmn1r31	0.4084	0.023844
Gm15127	0.50064	0.023896
Pkdrej	0.47937	0.023922
Gzmf	0.36089	0.023931
Mab21l3	0.23701	0.02394
Wars2	0.43465	0.023959
Tpmt	0.52197	0.024021
Ccdc169	0.38295	0.024027
Mark1	0.34356	0.024057
Btnl2	0.359	0.024114
Zfp282	0.46014	0.024251
Zfp872	0.49747	0.024255
Sult2a1	0.45739	0.024291
Exo1	0.46093	0.024337
Prdm6	0.45552	0.024382
Rad1	0.41283	0.024386
Nog	0.40741	0.024386
Uqcrc1	0.4227	0.024395
Psph	0.39664	0.024395
Fbxo4	0.38658	0.024422
Slx	0.15418	0.024426
Actb	0.61503	0.024445
Olfr1037	-0.21911	0.024525
Sap30bp	0.61706	0.024582
Atp6v1e1	0.45862	0.024595
Suds3	0.39639	0.024604
Camk1d	0.49898	0.024669
Col22a1	0.65731	0.024731
Cr1l	0.41869	0.024773
Tfg	0.43762	0.024782
Aifm2	0.3439	0.024784
Hepacam	0.19288	0.024863
Mpdu1	0.35473	0.024915
Defb38	0.49258	0.025121
Vmn1r37	0.44254	0.025122
Hrg	0.38323	0.025154
Olfr1333	0.4812	0.025164
Npat	0.44463	0.025166
Car1	0.46834	0.025205
Ddit3	0.3954	0.025298
Timm23	0.39286	0.025317
Ins2	0.50189	0.025336
Cnksr2	0.4195	0.025349
Olfr749	0.46274	0.02539
C1s2	0.39386	0.025551
Rasgrp2	0.50343	0.025578
Trmt10c	0.33296	0.025587
Gm5938	0.4659	0.025605
Rnasek	0.53157	0.025651
Cfhr2	0.39143	0.025717
Relb	0.47509	0.02574
Vmn1r6	0.50677	0.025776
Olfr470	0.46527	0.025821
Arl8b	0.38945	0.025843
Prol1	0.41695	0.025893
Spt1	0.54857	0.02593
Oit1	0.3668	0.025947
Chil3	0.50703	0.026022
Scgb1b19	0.50786	0.026047
Rps16	0.57249	0.026183
Vmn1r113	0.34845	0.026206
Coro6	0.40537	0.026301
Slirp	0.43126	0.026325
Fancg	0.20331	0.026374
Pdk2	0.38056	0.026429
Olfr403	0.41756	0.026491
Smyd4	0.50338	0.02651
Mterf3	0.10846	0.02652
Rnps1	0.41249	0.026534
Sacm1l	0.51831	0.026553
Siah1a	0.32843	0.026582
Gnao1	0.43829	0.026658
Rangrf	0.55979	0.026682
Akr1c12	0.43648	0.026721
Plekhd1	0.42984	0.026832
Myo18a	0.25622	0.026868
Igsf23	0.28449	0.026878
Cct6b	0.30971	0.026942
Polr3f	0.5008	0.026954
Ankub1	0.46975	0.02696
Vmn1r217	0.19867	0.026988
Nfya	0.4658	0.027025
Homer3	0.3964	0.027057
Rilp	0.4613	0.027081
Rgs17	0.43959	0.027117
Pcnp	0.22748	0.027126
Olfr397	0.43022	0.027144
Inpp5k	0.42085	0.027299
Selk	0.4872	0.027338
Obox6	0.37915	0.027382
Gm10147	0.53367	0.027426
Trim67	0.41026	0.02745
Map3k12	0.46493	0.027495
Ebpl	0.22847	0.027543
Arid4a	0.36839	0.027561
1700012P22Rik	0.19469	0.02758
Dusp21	0.30401	0.027589
Msmo1	0.47015	0.027611
Gm15308	0.17382	0.027642
Ppp2r5d	0.40105	0.027645
Nrbp1	0.36485	0.027704
Ptrhd1	0.44394	0.027773
Olfr761	0.49395	0.027778
Rpsa	0.6066	0.02786
Tmem104	0.23791	0.027888
Ap2a2	0.37633	0.027953
Olah	0.42852	0.027962
Nars2	0.20373	0.027988
Dhx38	0.5356	0.028004
St6galnac6	0.38535	0.028009
Flt3	0.46126	0.028029
4930513O06Rik	0.34916	0.028037
1810011O10Rik	0.41503	0.028088
Txnl1	0.43272	0.028108
Gm4297	0.35323	0.028136
Arhgap11a	0.39526	0.028168
Gm5796	0.61428	0.028227
Mbtd1	0.41154	0.028247
Tex19.1	0.30198	0.028366
Farsb	0.48196	0.028401
Vmn1r42	0.42779	0.028416
Ino80b	0.41111	0.028432
Ctsc	0.43055	0.02844
Rpl36a	0.44762	0.028455
Ang5	0.18137	0.02846
Poln	0.39648	0.02854
Rnaseh2a	0.29573	0.028554
Col5a3	0.43216	0.02858
Mki67	0.42736	0.028585
Tcap	0.32701	0.028595
Ssxb1	0.44721	0.028625
Hmces	0.36283	0.02863
Toporsl	0.3002	0.028645
Casr	0.3048	0.028724
Sbno1	0.44842	0.028785
Wls	0.45009	0.028791
Olfr935	0.37876	0.028828
Hist3h2a	0.44721	0.028851
Ints3	0.39455	0.028856
Ppp1r2	0.46316	0.028857
Mrpl36	0.47103	0.028881
BC147527	0.38451	0.028905
Chst2	0.4972	0.028961
Mrpl42	0.42497	0.02899
Myc	0.40977	0.029052
Traip	0.35805	0.029057
Mamstr	0.38573	0.02918
Xlr3a	0.38416	0.029214
Gm3139	0.57697	0.029224
Olfr535	0.47606	0.02933
Ndufb11	0.5676	0.029361
Klk1b24	0.30558	0.029362
Mtmr3	0.38425	0.029402
Casp3	0.48063	0.029452
Ifitm3	0.033661	0.029469
Cyp2c40	0.51275	0.029493
Serinc2	0.42446	0.029598
Rnf40	0.42537	0.029672
Arhgef18	0.23475	0.029735
Gmcl1	0.47705	0.029738
2900092C05Rik	-0.18415	0.029765
Tgs1	0.47766	0.02982
Rps2	0.45303	0.029851
Mup3	0.15381	0.02988
Slc35d3	0.31201	0.029909
Guf1	0.49429	0.029986
Vmn1r194	0.34125	0.030005
Tdrd6	0.42712	0.030021
Nr2e3	0.17622	0.030061
Tm6sf2	0.38515	0.030073
4930595M18Rik	0.35506	0.030119
Myl1	0.35324	0.030155
Jak2	0.40044	0.030284
Sbpl	0.53252	0.030373
Nos2	0.37031	0.030383
Ros1	0.24813	0.030402
4933408B17Rik	0.39572	0.030408
Kdm1a	0.34744	0.030429
Enam	0.31011	0.030557
Mtmr12	0.37972	0.030559
Apol11a	0.49349	0.030587
Rbbp5	0.29604	0.030653
Mrps27	0.67388	0.030721
Strip1	0.43028	0.030747
Fbxl14	0.39822	0.030757
Krtap13-1	0.35233	0.030789
Mrps15	-0.05507	0.030801
Ccer1	0.11149	0.030909
Cxcl16	0.408	0.030967
Prdm8	0.056563	0.030977
Nkpd1	0.023521	0.030987
Cd2bp2	0.47687	0.031026
Gpihbp1	-0.030673	0.031065
Coa7	0.34696	0.031088
Cog8	0.57752	0.031097
Ergic3	0.33221	0.031098
Gm10324	0.35039	0.031188
Pi4kb	0.46255	0.031198
Cwf19l1	0.33997	0.031257
Zfp600	0.45867	0.03133
Vps26a	0.51358	0.031362
Irak4	-0.13751	0.031392
Pilra	0.34743	0.031399
Olfr127	0.43831	0.031409
Enho	0.37387	0.031415
Slc2a2	0.29275	0.031488
Atp5j2	0.4236	0.031569
Sap18	0.51894	0.031606
Vmn2r24	0.1186	0.031616
Depdc1a	0.39495	0.031638
Ppp1r42	0.40167	0.031643
Cdpf1	0.5223	0.031649
Klk4	0.41497	0.031705
Clip3	0.30707	0.031745
Foxr1	0.48951	0.031814
Defa-rs1	-0.080374	0.031836
Slc7a5	0.38167	0.031841
Prelid1	0.38433	0.031889
Vps4b	0.44753	0.031921
Olfr572	0.46675	0.031933
Cept1	0.4362	0.031942
Olfr1168	0.50983	0.031943
Desi1	0.36329	0.031962
Nmd3	0.41412	0.03199
Kmt2a	0.38291	0.031996
Gen1	0.4464	0.032083
Atf3	-0.13926	0.032131
Vps72	0.454	0.032167
Vkorc1l1	0.34602	0.032205
Lyve1	0.37413	0.032216
Lsm11	0.32079	0.032231
Dgkz	0.52268	0.032243
Ss18l1	-0.093139	0.032279
Cdk4	0.2017	0.032301
Stfa2	0.21295	0.032321
Prmt10	0.48566	0.032331
Tnfrsf26	0.49109	0.032394
Fbxo9	0.28371	0.03246
Hes2	0.41768	0.03255
Lrif1	0.40049	0.03259
Gm4724	0.43144	0.032626
Zfp775	0.42138	0.03263
Ogdh	-0.14127	0.032722
Pea15a	0.40477	0.032773
D830030K20Rik	0.41162	0.032821
Capns1	0.38724	0.032914
Cyp11a1	0.33767	0.032982
Vmn2r41	0.44218	0.033034
Gnaq	0.36954	0.033062
Olfr1477	0.1742	0.033163
Nup155	0.48427	0.033223
H2-M10.3	0.45353	0.033231
Sugp1	0.52484	0.033264
Slc39a6	0.46093	0.033264
Mgrn1	0.32949	0.033284
Nfyc	0.52926	0.033314
4921504E06Rik	0.37856	0.03333
Mrpl50	0.47473	0.033347
Dbf4	0.56537	0.033446
Slc16a4	0.49269	0.033468
Cdca2	0.34497	0.033517
E2f4	0.39176	0.033598
4921509C19Rik	0.38606	0.033605
Atf4	0.4457	0.033633
Dlx2	0.25746	0.033699
Serpinb3b	0.45782	0.033705
Gm6377	0.37099	0.033721
Aamdc	0.50608	0.03376
Gm4745	0.33013	0.033821
Pde6b	0.3762	0.033907
Mtss1	0.4362	0.034038
Gm14322	0.3451	0.0341
Fip1l1	0.42927	0.03411
Asz1	0.52057	0.034117
Bdp1	0.15511	0.034149
Vmn2r74	0.35975	0.034188
Atp6v0e	0.12166	0.034198
Axin1	0.44728	0.034222
Abca8b	0.36422	0.03426
Morc3	0.38203	0.034361
Olfr1396	0.3328	0.034479
Acads	-0.11421	0.034493
Tspan33	0.39594	0.034501
Tk1	0.3341	0.034529
Krtap5-5	0.48138	0.034541
Htr3a	0.13186	0.034591
Lemd2	0.34999	0.034609
Nip7	0.39408	0.034619
Ywhaz	0.39941	0.034664
Rab23	0.36072	0.034676
Trpc5	0.092706	0.03469
Olfr857	0.32261	0.034711
Bud13	0.49002	0.034763
Zcchc10	0.4192	0.034771
Myo10	0.31478	0.034783
Atad2b	0.6082	0.034787
Arhgap15	0.37668	0.034828
Med27	0.42997	0.034837
Calcoco1	0.3864	0.034897
Olfr893	0.23501	0.034907
4930548H24Rik	0.43173	0.034997
Mrpl2	0.4397	0.035037
Tyw3	0.43319	0.035043
Zfp182	0.35012	0.035052
Uba3	0.47257	0.035072
Syf2	-0.20385	0.035083
Brd2	0.4782	0.035099
Hist1h2af	0.26009	0.035134
Brinp1	-0.075938	0.035181
Cops6	0.50239	0.035213
Rps23	0.55393	0.03523
R3hdm1	0.35269	0.035258
Lpin2	0.33647	0.035279
Slxl1	0.36855	0.03529
Sema4f	0.52464	0.035309
Setd1b	0.4494	0.035315
Eif2ak3	0.17849	0.035331
Rbm18	0.46772	0.035378
Ccdc50	0.47451	0.035383
Cyp4a30b	0.31464	0.035393
Mto1	0.55575	0.035446
Henmt1	0.42105	0.035472
Erlin2	-0.021144	0.035476
Ino80c	0.3544	0.03548
Ergic2	0.40585	0.035497
Gm7361	0.49327	0.035555
Gm5728	0.25564	0.03557
Cacna2d4	0.32498	0.0356
Rapgef1	0.27681	0.035623
Armcx3	0.45727	0.035643
Tnik	0.44802	0.035716
Rps27rt	0.16615	0.035721
Vmn2r20	0.42083	0.035807
Eif3d	0.52051	0.03582
4933421I07Rik	0.2115	0.035872
Bicc1	0.43487	0.035887
Defa26	0.40944	0.03591
Traf3	0.40219	0.035921
Scn2a1	0.38246	0.035935
Mme	0.42267	0.035973
Vmn2r23	0.37024	0.035979
Acd	0.3176	0.036016
Skint8	0.32273	0.036048
Mrpl51	0.55974	0.036102
Hdac5	0.30069	0.036112
Nkap	0.38134	0.03614
Cope	0.31418	0.036165
Serpinb9d	0.4163	0.036181
Grid1	0.49525	0.036187
Tas2r140	0.58101	0.036217
Fam109b	0.32076	0.036221
Mrps12	0.52026	0.036239
Nucb2	0.40195	0.036291
Rexo4	0.23866	0.036396
Susd3	0.2942	0.036418
Slc22a5	0.38394	0.036447
Gm11937	0.35501	0.03649
Bub3	0.29283	0.036507
Nudt2	0.28658	0.036511
Ffar1	0.37645	0.036517
Nuak2	-0.10193	0.036543
Baz2b	0.47017	0.036553
Rfpl3s	0.36566	0.036592
Mad2l1	0.18239	0.036605
Gm20877	0.26371	0.036616
Ott	0.58538	0.036648
Tfdp2	0.11376	0.036654
Hoxb4	0.44359	0.036796
Ago1	0.40811	0.036831
Ror2	0.067847	0.036899
Gm5617	0.33572	0.036954
Nme1	0.38455	0.036978
Ccl11	0.36639	0.036996
Mia2	-0.15051	0.036997
Hhex	0.38317	0.037048
Klrg2	0.13621	0.03706
Banf1	0.41249	0.037096
Sys1	0.46733	0.037159
Irf1	0.46625	0.037166
1110025L11Rik	0.45582	0.037229
LOC100862015	0.49782	0.037261
4930402K13Rik	0.45711	0.037294
Htr4	0.3691	0.037306
Hs1bp3	0.31679	0.037312
Pla2g4f	-0.012996	0.037341
Timeless	0.36375	0.037367
Melk	0.31252	0.037377
Hmgb2	0.44358	0.037389
Smc1a	0.55894	0.037424
Cpa4	0.35482	0.037442
Olfr706	0.3655	0.037501
Slc39a3	0.22441	0.037537
Trim14	0.14887	0.037538
Cyp3a41a	0.38945	0.037623
Psca	0.12929	0.037635
Olfr459	0.41091	0.037676
Pcdh20	0.15935	0.037684
Myog	0.24795	0.037696
Unc93a	0.42434	0.037719
Ids	0.33979	0.037726
Pde10a	0.43875	0.037761
Hypm	0.35933	0.037791
Cstad	0.59188	0.037794
Kcnh4	0.48358	0.037804
Rfc4	0.37891	0.037826
Defb4	0.33387	0.037844
Haus4	0.44875	0.037862
Ccdc12	0.37721	0.0379
Tmem218	0.34965	0.037975
Pnlip	0.37929	0.03804
Greb1l	0.078906	0.038114
Dpp3	0.3525	0.038183
Sec16a	0.40868	0.038213
Gm20809	0.41735	0.038273
Dnm3	0.32067	0.038275
Mapk10	0.48098	0.038321
Eif3i	0.41818	0.038345
Fam96b	0.081591	0.03837
Olfr1053	0.32444	0.038399
Angpt1	0.36016	0.038441
Nagpa	0.38224	0.038675
Prr19	0.48343	0.038693
Vmn1r201	0.29935	0.038695
Vmn1r10	0.36482	0.038741
Vmn1r103	0.5635	0.038753
Dennd4b	0.4445	0.03877
Eps8l1	-0.23478	0.038811
Olfr292	0.43856	0.038814
Irs4	0.28525	0.038826
Ywhag	0.4225	0.038832
Tecr	0.33368	0.038835
Hmgcr	0.39454	0.038878
Fanci	0.21361	0.038889
Smim7	0.34459	0.038898
Zfp12	0.43147	0.0389
Yipf4	0.090153	0.038909
Srp72	0.31619	0.038954
Rhox2g	0.077568	0.038958
Tmem64	0.40001	0.039008
Itgam	0.39281	0.039019
Vmn1r137	0.4999	0.039062
Ano9	0.3023	0.039073
Adam1a	0.30832	0.039176
Ddx39b	0.51028	0.039247
Itgb3bp	0.38923	0.039298
Papd5	0.37814	0.039316
Spag5	0.30277	0.039366
Slc16a9	0.56175	0.039395
Sympk	0.44529	0.039407
Vmn2r61	0.43256	0.039464
Tmem68	0.22586	0.039486
Asah1	0.34113	0.039492
Bin2	0.0020579	0.039495
Zscan4f	0.3307	0.039546
Krtap7-1	0.32016	0.039553
Lime1	0.37159	0.039614
Sprr2d	0.20748	0.039644
Ppp4r2	0.33619	0.039651
Olfr906	0.42407	0.03966
Trove2	0.30993	0.039693
Neu4	0.35434	0.039726
Vmn1r121	0.27075	0.039736
Col5a2	0.32382	0.039747
Clec16a	0.51771	0.039791
Ifngr2	0.23423	0.039791
Thada	0.44285	0.039802
Rnf7	0.36613	0.040133
Gm3696	0.35107	0.040139
Olfr1309	0.076054	0.040182
Rhox4c	0.42075	0.040273
Npy1r	-0.1708	0.04028
Mfsd7a	0.41049	0.040284
Gm5592	-0.043264	0.040329
Lrrc23	0.13248	0.040349
Bglap2	0.38513	0.040437
Ubr4	0.51556	0.040503
Tars	0.2962	0.040623
Adam17	0.3626	0.040658
Ripk2	0.39842	0.040669
Olfr1383	0.17724	0.040916
Olfr948	0.14706	0.040967
Fcrla	0.22606	0.041022
Uspl1	0.46867	0.04111
Cmtr1	0.32079	0.041121
Chchd5	0.23878	0.041161
B9d2	0.21692	0.041299
Lyar	0.37257	0.04131
Mcm3ap	0.45844	0.041432
Med12	0.49366	0.041465
Pafah1b1	-0.0093745	0.041503
Smn1	0.52072	0.041666
Vmn2r26	0.41486	0.041688
Dvl1	0.32448	0.04181
Pcbp2	0.51563	0.041833
Olfr43	0.26191	0.041889
Lca5l	0.38515	0.041911
Rad54l	0.18752	0.042041
Npbwr1	0.37588	0.042045
Ube2t	-0.26953	0.042056
Agl	0.21311	0.042179
Thoc5	0.25574	0.042236
Megf8	0.28917	0.042334
Ticrr	0.19529	0.042336
Slc22a16	0.081078	0.042383
Gart	0.34677	0.042432
Poc1b	0.33019	0.042437
Klrg1	0.37922	0.042448
Mtpap	0.4591	0.042493
Kcnip4	0.38681	0.042516
Acsm1	0.082931	0.042578
Vmn1r132	0.29448	0.042627
Slc38a10	0.27086	0.042684
Kmt2c	0.24769	0.042696
H2afb1	0.11041	0.042707
Vmn1r129	0.49004	0.042773
Snrpc	0.53711	0.042786
Mfap4	0.40485	0.042864
Chd7	0.38412	0.043011
Serpinb7	0.13759	0.043262
Csde1	0.12788	0.043282
Vmn2r69	0.36037	0.043305
Lpcat2	0.23865	0.043359
Vmn2r29	0.31892	0.043373
Dmrtc1b	0.10269	0.043408
Cdan1	0.40431	0.043464
Wars	-0.0070121	0.043506
Mrpl9	0.37346	0.043603
Xpnpep1	0.19382	0.043701
Cnot2	0.22839	0.04375
Pold1	0.48919	0.043782
Gm6710	0.013569	0.043799
Rps20	0.68948	0.043817
U2surp	0.49242	0.043827
Elfn1	0.45353	0.043861
Pou5f2	0.37142	0.043918
Alg13	0.30764	0.043994
Glrx	0.3097	0.044089
Ndufab1	0.32385	0.044091
Rfx8	0.37613	0.044272
Phyhd1	0.27313	0.044398
Olfr1335	-0.020974	0.04453
Chek2	0.32288	0.044581
Foxp4	0.24691	0.044604
Ctrl	0.49066	0.044723
Mrps30	0.43528	0.044868
Tubgcp3	0.4851	0.044914
Arih1	0.19225	0.044969
Elmo1	0.45473	0.044983
Vmn1r34	0.20127	0.045018
Nup43	0.19283	0.045052
Serpina3f	0.11987	0.045075
Uba2	0.50995	0.045179
Olfr1298	-0.028181	0.045213
Naa30	0.013429	0.045359
Vmn2r92	-0.38251	0.045457
Vmn2r21	0.18324	0.045537
Olfr1085	0.32727	0.045554
Olfr1386	0.14986	0.04556
Polb	0.45633	0.045629
Tmem87a	-0.0012703	0.045652
Gaa	0.39982	0.04571
Fsd2	0.19613	0.045798
Haus3	0.22659	0.045847
Gca	0.25642	0.045954
Cutc	0.26228	0.045993
Olfr1360	0.22784	0.046024
Uqcrc2	0.52481	0.046041
Slc35g1	-0.096855	0.04609
Asgr2	0.17647	0.046117
Gm813	0.27885	0.046221
B3galnt2	0.24257	0.046408
Armc9	0.15917	0.046501
Mapk11	0.37734	0.046583
Gm5726	0.72655	0.046675
Zfp560	0.23102	0.046711
Wdr38	0.41256	0.046828
Ctcf	0.50587	0.04691
Olfr295	0.22082	0.046918
Vmn1r181	-0.045328	0.046967
Gm5591	0.26798	0.047004
Klra7	0.24048	0.047016
Rps14	0.50283	0.047064
Dnajb2	0.23139	0.047113
Ciz1	0.040334	0.047121
Gabarap	0.35907	0.047145
Bod1	0.39971	0.047274
Ppm1l	0.45639	0.047321
Wdfy4	0.39205	0.047333
Rergl	0.29717	0.047345
Lcn4	0.52136	0.047422
Ndufa2	0.54388	0.047498
Cyb5b	0.096719	0.047533
Mbd3l2	0.36388	0.047557
Grin3a	0.29344	0.047804
Pnma1	0.36122	0.04784
Vmn2r33	0.41296	0.047891
Olfr38	0.30918	0.047899
Gm9125	0.10998	0.04794
C8a	0.038411	0.047946
Mkks	-0.20524	0.047989
Eif4a2	0.31726	0.048017
Erap1	0.223	0.048041
Olfr1501	0.15872	0.048053
Tnip1	0.25199	0.0481
D930015E06Rik	0.10103	0.048183
Chd8	0.49435	0.048218
Tgtp1	0.08937	0.048301
Actrt1	0.38168	0.048372
Gm13084	0.020899	0.048572
Gm2863	0.34716	0.048621
Pi4ka	0.4183	0.048789
Eif5b	0.49295	0.048848
Zfp28	0.28975	0.048864
Stard6	0.41319	0.048884
Fbxw15	0.28561	0.048908
Sis	0.14861	0.048912
Vmn1r11	-0.41358	0.048961
Hpse	0.41824	0.049003
Acnat1	-0.067593	0.049155
Zfp407	0.3692	0.049158
[truncated: 17,673 more rows]

## Sheet: 715 hits
Gene ID	pos|score	pos|lfc		Top genes according to the following contitions
Hist1h2bp	1.31e-07	2.8047		pos|score <0.01
Rrm1	6.44e-11	2.7686		fc >1.6
Nxf1	1.51e-08	2.7348		715 genes
Hist1h2bk	1.27e-09	2.7186
Hspa8	1.84e-07	2.7122
Puf60	8.48e-08	2.6764
Snrpa1	3.77e-08	2.6304
Eif4a3	5.85e-08	2.6249
Vcp	7.37e-08	2.5828
Uba1	1.84e-07	2.581
Napa	3.05e-07	2.5779
Plk1	1.37e-07	2.5306
Snrpf	1.09e-07	2.4939
Thoc1	1.5e-07	2.4834
Hist1h3b	3.15e-06	2.417
Rpl17	7.66e-07	2.3965
Cdc45	1.8e-07	2.3962
Hnrnpk	6.29e-07	2.3827
Snrpe	4.81e-08	2.3616
Hist1h2bn	8.82e-07	2.3553
Hist1h2bj	3.11e-07	2.3309
Rpl15	2.23e-06	2.3199
Psmb3	1.26e-06	2.3155
Nhp2l1	1.83e-07	2.3076
Hspa5	2.08e-08	2.3002
Sf3a1	5.58e-07	2.2977
Hist1h3a	6.01e-06	2.2849
Tuba1c	1.8e-08	2.2821
Ran	6e-09	2.2811
Sf3b1	1.1e-06	2.2748
Srsf3	2.3e-06	2.2738
Psmb2	6.39e-06	2.2715
Ube2n	2.87e-08	2.2463
Psmb4	3.85e-06	2.2458
Prc1	3.75e-07	2.2315
Crnkl1	4.64e-08	2.2199
Racgap1	4.54e-09	2.1975
Eftud2	3.73e-06	2.1938
Tuba1b	9.12e-08	2.1835
Fadd	1.59e-08	2.1825
Tfb2m	2.48e-07	2.1668
Cdc73	8.6e-07	2.1627
Psmb1	9.03e-10	2.1519
Vmn1r128	8.12e-07	2.1368
Cwc22	1.84e-06	2.1362
Rpl21	6.81e-07	2.1289
Snapc1	1.65e-09	2.1278
Ppat	1.38e-06	2.1262
Cse1l	1.29e-08	2.1257
Pcna	1.72e-06	2.1225
Phf5a	8.75e-09	2.1034
Etf1	3.68e-06	2.1
Mat2a	6.9e-07	2.0935
Gm17019	1.22e-08	2.089
Snrpb	1.89e-06	2.0755
Cdc20	1.57e-06	2.0685
Vmn1r149	5.55e-05	2.064
Rpa3	1.36e-06	2.0585
Sf3b5	3.06e-06	2.0548
Espl1	6.18e-06	2.0388
Ufd1l	2.33e-05	2.0273
Psma1	1.42e-05	2.021
Smu1	3.36e-07	1.9974
Ect2	1.42e-07	1.9884
Eif2s3x	2.54e-05	1.9794
Pole	1.1e-06	1.965
Psmb6	3.52e-06	1.9569
Psma6	1.02e-05	1.9546
Psma7	8.88e-06	1.9282
Hist1h3h	1.23e-05	1.9243
Snrpg	4.42e-06	1.9218
Sf3b2	1.77e-05	1.916
Top2a	3.85e-07	1.9114
Birc5	1.24e-06	1.9042
Tuba1a	1.39e-05	1.8979
Spc24	5.85e-06	1.8974
Rpl12	9.58e-08	1.8939
Snrpd2	7.46e-07	1.8801
Snapc3	1.43e-05	1.8784
Vmn1r107	2.41e-05	1.8733
Psma2	6.42e-06	1.8718
Slmo2	5.8e-06	1.8666
Atp6v0b	1.39e-05	1.8598
Vmn1r143	0.00017794	1.8512
Dut	1.95e-06	1.8469
Tbk1	3.45e-08	1.8463
Copa	6.46e-06	1.8454
Chek1	2.74e-05	1.8432
Psma3	6.25e-06	1.8353
Hist1h2bf	2.67e-05	1.8349
Rnf31	5.98e-05	1.8242
Kif23	1.8e-05	1.8238
Vmn1r95	6.49e-06	1.8223
Rps12	6.54e-08	1.8106
Cdca8	3.02e-07	1.7962
Ndc80	1.13e-07	1.7828
Kpnb1	1.4e-05	1.7819
Esco2	9.33e-06	1.7816
Ubl5	6.1e-05	1.767
Spdl1	8.93e-06	1.7604
Tubb5	1.04e-07	1.7579
Snrpd3	1.02e-05	1.7529
Mrpl33	4.68e-06	1.7481
Eef2	3.95e-07	1.7461
Ncbp2	5.07e-07	1.7439
BC061237	2.17e-05	1.7399
Scfd1	1.65e-05	1.7347
Chmp4b	4.72e-06	1.7295
Deb1	4.99e-06	1.7237
Supt16	1.3e-06	1.7189
Cep55	1.21e-05	1.705
Gm10104	1.8e-06	1.6951
Sars	1.65e-05	1.6947
Copb2	1.14e-05	1.6894
Psma5	1.69e-05	1.6866
Clp1	0.00012406	1.6835
Cdc40	0.00011075	1.6791
Dtymk	2.7e-06	1.6768
Rrm2	6.51e-05	1.6723
Nedd8	1.65e-07	1.6699
Gm10471	1.41e-05	1.6597
Wee1	2.61e-07	1.6498
Psmc4	1.69e-05	1.6498
Sf3a3	8.96e-07	1.6484
Aurkb	3.14e-07	1.6459
Cox7b	1.14e-07	1.6442
Cox6c	1.21e-05	1.6429
Kif11	8.07e-07	1.6425
Psmb7	2e-05	1.6423
Cdk1	7.87e-07	1.6274
Cdc23	4.5e-05	1.6252
Rae1	4.49e-08	1.6064
Snrpd1	1.47e-05	1.605
Cox6b1	4.69e-05	1.602
Vmn1r148	3.4e-06	1.5994
Hist1h3d	5.59e-05	1.5941
Kif20a	3.12e-05	1.5937
Xab2	2.28e-06	1.5931
Arpc2	8.46e-06	1.5911
Pcyt1a	6.97e-06	1.5863
Rpl30	0.0001518	1.5849
Usp18	0.00020794	1.5746
Speer4c	1.08e-05	1.5707
Rpa2	6.69e-06	1.5645
Eef1a1	9.54e-06	1.5624
Fbxw11	2.46e-05	1.5608
Dhx16	3.72e-07	1.5605
Eif2s1	7.72e-05	1.5594
Rps6	1.46e-05	1.5585
Rpl26	2.85e-05	1.5493
Gm10220	4.77e-05	1.549
Zfp830	4.62e-06	1.5468
Spin2d	1.75e-05	1.5422
Eif2s2	3.04e-06	1.533
Hist1h3e	4.16e-05	1.5308
Vps29	1.99e-05	1.5254
Pkmyt1	6.55e-05	1.5168
Rpl31	1.06e-07	1.5159
Casp8	1.94e-05	1.5121
Rpl9	1.38e-07	1.5086
Cct7	7.42e-05	1.5065
Atp5b	2.05e-06	1.5009
Gm3500	1.19e-05	1.498
Plrg1	3.92e-05	1.4945
9030624G23Rik	2.35e-05	1.4932
Polr2g	0.00036518	1.4782
Dbpht2	7.14e-06	1.4701
Anapc11	2.66e-05	1.4675
Hist1h2bm	4.53e-05	1.466
Rpa1	0.00016295	1.4647
Polr3e	3.05e-05	1.4618
Cct2	0.00041747	1.4612
Rpl6	3.68e-07	1.4601
Vmn1r114	1.57e-05	1.4574
Polr2h	1.74e-05	1.4552
Yars2	0.00025747	1.451
Vars2	1.51e-06	1.433
Cdc6	0.00022055	1.4307
Hspa9	0.00016511	1.4306
Ccnb1	0.00040096	1.4226
Psmc5	6.7e-07	1.4166
Sf3b6	0.00019065	1.4142
Arcn1	0.00026232	1.4132
Cdt1	7.47e-07	1.4114
Vmn1r119	1.26e-05	1.4093
Phb2	8.04e-06	1.4068
Rpl19	0.00018909	1.4021
Rpl3	6.5e-06	1.3982
Magoh	1.99e-05	1.3975
C330021F23Rik	3.02e-05	1.3975
Psmd14	2.65e-05	1.3957
Psmc1	3.47e-05	1.3915
Rpl41	4.32e-05	1.3907
Hist1h3g	0.00023286	1.3859
LOC100861615	7.44e-06	1.3854
Atg9a	5.89e-06	1.3852
Skp1a	0.00010375	1.3836
Wdr82	4.79e-05	1.383
Cct4	6.78e-05	1.38
Hars	5.1e-05	1.3793
Wdr1	2.29e-07	1.3783
Nploc4	4.09e-05	1.3749
Psmd2	3.32e-05	1.3676
Dhx8	0.00059783	1.3625
Snw1	3.03e-07	1.362
Pola1	0.00039486	1.3604
Fars2	7.81e-05	1.3603
Gm14345	0.00010097	1.3546
Ikbkb	2.68e-06	1.3495
Nup107	0.00030974	1.3486
Map2k1	4.17e-05	1.3484
Rpl10	5.46e-05	1.346
Stx5a	0.00015983	1.3456
Dnajc17	0.00028758	1.3433
Ssrp1	0.0024127	1.3421
Ube2l3	0.00015688	1.3419
Vprbp	7.99e-05	1.3417
Cactin	1.04e-05	1.3388
Cdc37	2.31e-05	1.338
Gm1993	0.00017231	1.3319
Hmgb1	2.87e-05	1.3309
Hist2h3b	0.00067784	1.33
Rad21	0.00021512	1.3297
Nme6	4.83e-05	1.3197
Hmgcs1	0.00010712	1.3163
Nsf	5.29e-07	1.316
Rps8	0.00010995	1.3155
Gpn1	0.00035243	1.3135
Zmat2	0.00019403	1.3097
Qars	9.2e-06	1.3081
Snapc5	3.91e-05	1.3056
Prpf31	0.00010779	1.2993
Nutf2	2.36e-05	1.2978
Map3k7	0.00020179	1.297
4933402N22Rik	8.51e-05	1.286
Snrnp200	5.49e-05	1.276
Trappc8	0.00019237	1.275
Txnl4a	0.00045792	1.2739
Ttk	6.57e-06	1.2719
Psmc2	2.73e-06	1.2712
Copb1	0.00027768	1.2693
Cdc16	0.00014701	1.265
Cct8	1.49e-05	1.2627
Cox5a	2.25e-05	1.2622
Prpf6	5.33e-05	1.2598
Vmn1r183	0.00066223	1.2597
Gm2897	2.17e-05	1.2571
Cox7c	0.00021931	1.2571
Polr2a	0.0001478	1.2565
Lsm5	1.46e-05	1.2545
Psmc6	0.00068511	1.2499
Gm8693	0.00021106	1.2495
Rps15a	0.00010873	1.2486
Nup205	0.00021065	1.2467
Ddx3x	1.25e-06	1.2436
Rpl7a	0.00020629	1.2335
Dync1i2	0.00063414	1.2315
Rpl23	7.7e-05	1.2297
Mrpl53	0.00029127	1.2281
Eif2b2	0.00044908	1.2204
Usp8	0.00091228	1.211
Hist1h4m	2.66e-05	1.2093
Supt6	0.00034545	1.2075
Chmp6	4.75e-06	1.2061
Rps4x	0.00089038	1.2036
Polrmt	0.0016976	1.2026
Rpl5	0.00062192	1.2015
Vmn2r46	0.00015674	1.2013
Gm15097	6.88e-07	1.2011
Man1a2	0.001031	1.1987
Ppp1r10	2.67e-05	1.1907
Ykt6	0.0010044	1.1907
Lsm4	0.00021952	1.1894
Vps25	4.1e-05	1.1864
Sf3b3	0.00010806	1.186
Psma4	0.00075274	1.1838
Cflar	0.00082101	1.1834
Ppp1cb	5.1e-05	1.183
Gm4305	2.04e-05	1.1824
Ppp2r1a	4.28e-06	1.1816
Cct5	6.2e-05	1.1796
Bcl2l1	7.43e-06	1.1787
Mrpl16	0.0010489	1.1772
Ncbp1	0.00012818	1.1764
Sf3b4	0.00018086	1.1745
Brf1	0.00088676	1.173
Gm5148	0.0001109	1.1723
Skiv2l2	0.00073145	1.1718
Slu7	0.00023375	1.1691
Rps3a1	0.00019458	1.1676
Mfap1b	0.00069701	1.1662
Gosr2	2.97e-05	1.1635
Rpl32	0.00044566	1.1627
Prdm10	0.00021781	1.1623
Traf2	0.00029705	1.1549
Tra2b	3.15e-05	1.1548
Tcp1	0.0013811	1.1523
Vps35	3.63e-05	1.1496
Rplp2	0.00083381	1.1476
Rpl8	3.35e-05	1.1475
Sec61g	1.85e-05	1.1469
Pcf11	0.00037151	1.146
Sgol1	0.00079971	1.1412
Gm21119	0.0012625	1.1404
Xpo1	0.00042945	1.1397
Srpr	5.81e-06	1.1357
Ints9	7.11e-05	1.1346
Casp8ap2	0.00024006	1.1346
Rbm48	0.00088314	1.1341
Gemin5	0.00037512	1.1326
Ddx23	0.0010573	1.1294
Mrps14	9.03e-05	1.1267
Anapc2	9.34e-06	1.1241
Casc5	5.95e-05	1.1236
Nuf2	0.0014392	1.1211
Mrpl22	1.28e-05	1.1202
Srp54b	0.0016902	1.1198
Ctdp1	0.00017507	1.1168
Cdc123	0.00015536	1.1167
Chaf1b	0.0015258	1.1153
Psmd6	0.0021822	1.1123
Rplp0	0.00059705	1.1115
Hspe1	0.00013007	1.1111
Cox5b	0.0015722	1.1108
Mrpl44	0.00083502	1.1101
Gm4559	6.28e-05	1.1077
Gm14440	0.0024165	1.1062
Uqcrfs1	1.6e-05	1.1058
Ddx46	0.00028819	1.1028
Vmn2r40	0.0013371	1.1006
Atp5a1	0.00030397	1.0991
Rps27a	1.67e-05	1.0952
Gm1979	0.000454	1.0939
Lsm7	0.00010723	1.0903
Mrpl3	0.00025633	1.0874
Hist1h3f	0.00028513	1.085
Kifc1	0.00011352	1.0843
U2af1	0.00063896	1.082
Isy1	0.00066302	1.0795
LOC100048884	0.00028056	1.0748
Ccdc94	0.00013646	1.0695
Nup160	0.0016927	1.069
Ikbkg	2.24e-05	1.0684
Srsf1	0.00089948	1.0663
Rps24	0.00038086	1.0649
Nars	0.0011311	1.0638
Usp39	0.0002313	1.0604
Rpl24	0.0011954	1.0591
Ik	0.00064834	1.0586
Mup8	0.0017352	1.0577
Psmd1	3.63e-05	1.0572
Nus1	0.0014202	1.0557
Mrpl12	0.0023562	1.055
Mrpl46	0.00036515	1.0539
Rpl10a	0.0019501	1.0527
Rpl7	0.00027111	1.0516
Eif2b4	0.00018339	1.0484
Olfr871	0.0002159	1.0451
Gm15319	0.0021409	1.0429
Nsl1	0.00066521	1.0424
Gm4187	0.00027134	1.0394
Dhx15	1.19e-05	1.0392
Alg11	0.0002753	1.0321
Gm14347	0.00019797	1.0267
Rbx1	0.0019209	1.0244
Gm14850	0.0005482	1.0235
Ecd	4.47e-05	1.0213
Rbm22	0.0017935	1.0209
Hjurp	0.00037804	1.02
Uqcr10	0.00024097	1.0197
Tab2	0.00049368	1.0195
Incenp	0.0018372	1.0171
Cog3	7.51e-05	1.013
Atp6v0c	0.00051377	1.0123
Hist1h2bh	0.00043468	1.012
Paics	0.00022903	1.0118
Atr	0.00060621	1.0073
Rps21	0.0017026	1.0043
Mrps24	0.00036788	1.004
Prpf4	0.0018649	1.0035
Ripk1	0.00066268	1.0033
Rbm39	0.0016289	1.0022
Cdk11b	0.00057129	0.99984
Pola2	0.00026102	0.99918
Sec61a1	9.6e-05	0.99499
Dnaja3	0.00056171	0.99415
Mrps34	0.00011491	0.99054
Cdk9	0.0040545	0.99
Prpf38b	0.0013505	0.98976
Phb	0.00055933	0.98901
Tufm	0.00086355	0.98869
Atp5e	0.00023757	0.9877
Abcg1	0.00025681	0.98645
Hist2h2ac	0.000114	0.9863
4930467E23Rik	0.00015845	0.98611
C130026I21Rik	0.00064691	0.98136
Krtap5-4	0.00043483	0.98134
Fau	0.00067563	0.98112
Hnrnpu	0.00078773	0.98093
Snrnp35	2.06e-05	0.97833
Polr2d	0.0002132	0.97729
Defa21	0.0007031	0.97633
Gm9758	0.00040464	0.97613
Rps18	0.0021353	0.97509
Hist1h4j	0.00049669	0.97487
Hist1h2ao	0.00026341	0.97486
Actr2	2.8e-05	0.97433
Atrip	0.00011453	0.97361
Anapc5	0.00090537	0.97319
Rpl14	0.0056275	0.96756
Cox10	0.0037312	0.96668
Smc3	0.0028209	0.96369
Mapk14	0.00012244	0.96114
Vmn1r135	0.0013829	0.95711
Pdcd6ip	0.00023405	0.9567
Mepce	0.0060044	0.95595
Polr2l	0.00029398	0.95394
Lrr1	0.0026524	0.95128
Krtap6-2	0.00077144	0.95025
Rps9	0.0021428	0.95
Krtap5-2	0.00012557	0.94788
Hist1h4d	0.0027947	0.94746
Ccdc84	0.0004966	0.9467
Dync1h1	9.28e-05	0.94497
Nup98	0.00099642	0.9447
Cdca5	0.0055422	0.94335
Hist1h4b	0.00286	0.94281
Supt5	0.0050072	0.94206
U2af2	0.0013718	0.94167
Anln	0.0012538	0.94062
Snapc2	0.0061566	0.93996
Actl6a	0.0032408	0.93922
Top1	0.0088914	0.93922
Smc2	0.00040426	0.93823
Gtf2e2	0.0015808	0.93785
Csnk1a1	0.0014668	0.93758
Aurka	0.00018578	0.93578
Wdr33	0.00090678	0.93272
Gm21319	0.00062566	0.93268
Rpl36	0.0015194	0.92762
Cox17	0.0024194	0.92655
Gm21637	0.0012085	0.92567
Tax1bp1	6.73e-06	0.92414
Rps26	0.0023344	0.92347
Snap23	0.007975	0.92312
Prim1	0.0036505	0.92299
Hist1h2an	0.00029534	0.92042
Anapc4	0.00089399	0.92035
Mrpl49	0.0038415	0.91815
Arpc4	0.0034379	0.91589
0610010B08Rik	0.003882	0.91435
Gapdh	0.00012681	0.91278
Cdc5l	0.00018046	0.91245
Akt1	8.35e-05	0.9115
Foxf2	0.00040362	0.90882
Ppp1r12a	0.00032505	0.90567
Thoc2	0.0017381	0.90562
Polr2b	0.0059235	0.90524
Kars	0.0044756	0.90309
Med4	0.0013801	0.90261
1700001F09Rik	0.0062026	0.90018
Rpl37	0.0004546	0.89876
Sars2	0.00016474	0.89548
Lsm2	0.0008499	0.89493
Hist1h2ap	0.0075714	0.89482
Scgb2b17	0.00042314	0.89475
Prkar1a	0.00024483	0.89435
Senp6	0.0021152	0.89271
Rpl37a	0.0062905	0.89214
Ddb1	0.00099826	0.89155
Fam204a	0.001469	0.88877
Polr2e	8.27e-05	0.88782
Mrpl43	0.0012257	0.88741
Pabpc1	0.00078584	0.88692
Cdc27	0.0037276	0.8836
Vmn2r36	0.0026463	0.88358
Atp6v1b2	5.23e-05	0.88106
Tpr	0.00072625	0.88064
Gm5891	0.00057455	0.88046
Dad1	9.04e-05	0.87987
Polr3d	0.00045571	0.8794
Sf3a2	0.0001413	0.87864
Ube2i	0.0048019	0.87824
5031410I06Rik	0.0059998	0.8781
Hinfp	0.0041053	0.87655
Gm15114	0.00031379	0.87621
Prpf8	9.24e-05	0.87543
Snapc4	0.0022532	0.87476
Tsg101	0.0019	0.87297
Vmn2r115	7.47e-05	0.87243
Polr2i	0.003739	0.87213
Mrps23	0.00061418	0.87049
Map2k5	0.00039503	0.87029
Rpl18	0.00091521	0.87029
Mrpl41	0.0001263	0.86832
Hist1h2ab	0.00085147	0.86644
Rpl23a	0.0024557	0.86585
Gm3701	0.0043928	0.86459
Tpx2	0.0089442	0.86408
Krtap5-3	0.00081996	0.86232
Atp5c1	0.0066083	0.8609
Paf1	0.0021749	0.85866
Ints4	0.004648	0.85567
Gm14346	0.00097007	0.85448
Trappc4	0.001128	0.85305
Gak	0.00057011	0.85186
Mrpl37	0.0040097	0.85181
Rpl35	0.0019368	0.85059
Pnpt1	0.00057657	0.84893
Med26	0.0019222	0.84866
Bcl2	1.39e-05	0.84802
Ypel5	0.0010809	0.8466
Brd9	0.00055893	0.84645
Ttc5	0.00050407	0.84624
Tyms	0.0097677	0.8446
Rabggta	0.0012284	0.84457
Gm15085	0.0012707	0.84429
Gosr1	0.00067224	0.84422
C330007P06Rik	0.006195	0.84197
Nfyb	0.0027366	0.84072
Hist1h4h	0.00019182	0.83849
Gmcl1l	0.00088833	0.83846
Alg2	0.0011055	0.83804
Stk11	4.55e-05	0.83775
Mcl1	0.00028973	0.83744
Tmem248	0.00075827	0.83631
Coa5	0.00062948	0.83585
Abce1	0.00068113	0.83452
Rps29	5.45e-05	0.8319
Wdr70	0.0014549	0.83157
Vars	0.0011871	0.83136
Htatsf1	0.00051306	0.82749
Atp6v1g1	0.001379	0.82733
Naip5	0.00015113	0.8259
Orc6	0.00039679	0.8251
Gm5168	0.00011331	0.82072
Tmem229a	0.00056211	0.82069
Rpl38	0.0015682	0.81974
Srsf11	0.0015465	0.81861
Hist1h4f	6.79e-05	0.81849
Tnfaip3	0.0015136	0.81779
Gm15284	0.0025211	0.81741
Vmn2r30	0.0025909	0.81727
Sdad1	0.0064189	0.81685
Polr2j	0.0023782	0.81403
Rnf20	0.0020597	0.81356
Chchd1	0.0018396	0.81283
Scgb1b29	0.0010879	0.81068
Pfdn1	0.00090862	0.80928
Rbck1	0.0050873	0.80897
Hnrnpc	0.0063869	0.80821
Polr3a	0.0018501	0.80765
Lrpprc	0.0030942	0.80594
Vmn1r200	0.0018474	0.80416
Pole2	0.00555	0.80229
Cenpc1	0.0001305	0.80081
Osbp	0.0039102	0.80038
Nup62	0.0002116	0.80026
Setd1a	0.0017746	0.79889
Ep400	0.00042459	0.79828
Serbp1	0.00032323	0.79811
Vmn2r31	0.0082461	0.79786
Cct3	0.00078845	0.79654
Zscan4c	0.0081189	0.79639
Ndufv2	0.0021639	0.79462
Robo3	0.00085095	0.79433
Gpkow	0.0035012	0.79356
Sap130	0.0075557	0.79268
Mrpl11	0.0017884	0.79215
Med21	0.0022388	0.79144
Traf6	0.0041352	0.79024
Pdk1	6e-06	0.78996
Fam129b	0.0017369	0.78704
Bora	0.00168	0.78647
Ogt	0.0059131	0.78486
Olfr486	0.0014298	0.78393
Snip1	0.003637	0.78335
Mastl	0.00099769	0.78326
Vmn1r36	0.0034151	0.78308
Med30	0.0054419	0.783
Ppp2ca	0.0092038	0.78293
Mrpl18	0.0015166	0.78159
Pabpn1	0.0031259	0.77983
Gm7978	0.0013203	0.7783
Rps13	0.004553	0.77696
Rpl13	0.0023422	0.77534
Prpf19	0.0025126	0.77439
Dmc1	0.00082609	0.7738
Txnl4b	0.0035315	0.77345
Smc4	0.0047233	0.77197
Wbscr16	0.002075	0.77173
Cdc26	0.0056609	0.77087
Scgb1b7	0.0068345	0.7697
Ndufs1	0.0014844	0.76898
Gins1	0.0066281	0.76773
Cycs	0.0065411	0.76678
Vopp1	0.0013962	0.76605
Donson	0.00071098	0.76596
Chmp3	0.002076	0.7652
Eif2b3	0.0056507	0.76515
Lgi1	0.00049523	0.76349
Mrpl19	0.00053468	0.76296
Rpl4	0.00046491	0.76223
Gm8267	0.0021447	0.76181
Akirin2	0.0020893	0.76153
Ankle2	0.000381	0.76145
Smarcd1	0.0062684	0.76109
Ckap5	0.0036844	0.76107
Bcl2l11	0.00013896	0.75978
Ctr9	0.0084759	0.75943
Sfpq	0.0096361	0.75814
Capzb	0.00038473	0.75718
Ssxb3	0.00095724	0.75679
Olfr507	0.0054629	0.75661
Cox16	0.00066972	0.75634
Hist1h2ae	0.0025713	0.75633
Olfr487	0.0016467	0.75531
Gm3558	0.0032818	0.75493
Psmd12	0.00017357	0.75418
Gm6460	0.0049443	0.75281
Ndufa11	0.0060088	0.7528
Mrps18c	0.0034619	0.75244
Cog4	0.0036114	0.75117
Cul1	0.0094909	0.75102
Ptpn6	0.00022418	0.75047
Actr3	0.004932	0.75039
2010107E04Rik	0.0038414	0.74868
Prpf40a	0.0035297	0.7484
Gm10354	0.0049778	0.74777
Trappc3	0.0023619	0.74776
Cox4i1	0.0056489	0.74617
Btg1	0.0010822	0.7456
Pomp	0.0012397	0.74549
Mrpl40	0.0034134	0.74534
Krtap5-1	0.0051212	0.7443
Wdr37	0.0016451	0.74384
Tab1	0.00068455	0.74378
Prpf4b	0.0087437	0.74199
Mrps18b	0.009133	0.73912
Tcf7l1	0.0082506	0.73899
Speer4d	0.0040932	0.73723
Aqr	0.006632	0.73508
Hcfc1	0.0041228	0.73099
Cln5	0.0048261	0.72965
Gm4214	0.0017942	0.7288
Clns1a	0.0018998	0.72523
Triap1	0.0038652	0.72496
A530032D15Rik	0.0015733	0.72493
Polr2k	0.0079966	0.7229
Mrps33	0.0014187	0.72279
Trim33	0.0093985	0.7225
Zscan4b	0.003598	0.72129
Cops4	0.00019436	0.72118
Vmn2r37	0.0014762	0.72036
Naip2	0.00058517	0.72005
Clspn	0.0057425	0.71947
Naca	0.0099807	0.71947
Mtor	0.0015484	0.71825
Gm15292	0.0015694	0.71799
Gatb	0.00012274	0.71431
Metap1	0.0047489	0.71362
Gm10406	0.0010731	0.7135
Pfdn2	0.0020254	0.71201
Prdx1	0.0025574	0.70999
Vmn2r38	0.007182	0.70958
Pold2	0.0083837	0.70796
Trappc5	0.0052981	0.70621
Gm2927	0.0057369	0.70618
Ska1	0.0020635	0.70348
Rps7	0.0090016	0.70238
Mrps25	0.0035647	0.70147
Psmd7	0.00054038	0.70145
Mrpl10	0.0012077	0.7009
Srsf2	0.0055652	0.70083
Mars	0.0035382	0.70049
Mup10	0.0026586	0.6981
A430089I19Rik	0.0053791	0.69758
Cbx3	0.0023803	0.69695
Anapc1	0.0068852	0.6955
Srp19	0.000391	0.69484
Bcl6b	0.0062217	0.69432
Mrps21	0.0029028	0.69314
Gm6902	0.0016147	0.69063
Gabpa	0.0021323	0.69061
Ndufb2	0.00037894	0.68969
Vmn2r47	0.00038681	0.68739
Ndufb4	0.0031406	0.68617
Ice1	0.0033254	0.6854
Gm14393	0.005024	0.68505
Amph	0.0015745	0.68487
Cpsf2	0.0012629	0.6845
Pes1	0.00481	0.68245
Myl12a	0.0084435	0.68242
Dna2	0.0090851	0.68004
Rlim	0.0002185	0.67845
Pdcd5	0.001658	0.67788
Rbm14	0.0061176	0.67756
Sntg2	0.0026353	0.67636
Hist1h2ai	0.00031587	0.6757
Cpe	0.0058371	0.67532
Cpsf3l	0.0032921	0.67482
Gm14431	0.0058298	0.67449
Ipo7	0.0043232	0.67358
Mrps31	0.0013102	0.67282
Gm3286	0.0039195	0.66864
Zfp36l2	0.00021706	0.66825
Slc17a5	0.0054735	0.66763
Vmn2r102	0.0054192	0.66654
Kpna6	0.0015765	0.66649
Mrpl39	0.0043079	0.66606
Serpinb9f	0.0014283	0.6642
Pds5b	0.0007798	0.66377
Eml1	0.0039984	0.66348
Mrpl57	0.0063688	0.66294
Rangap1	0.0014117	0.6623
