# Supplementary material for: BCL2 inhibition reveals a dendritic cell-specific immune checkpoint that controls tumor immunosurveillance
Source: Cancer Discov. Author manuscript; Available in PMC 2023 Nov 1. (PMC7615270; doi:10.1158/2159-8290.CD-22-1338)
Supplement: Table S2 [file EMS187151-supplement-Table_S2.xlsx]

## Sheet: 620 genes
Gene ID	logfc	P-value	Apoptosis	Autophagy	Cell cycle	DC chemotaxis-antigen process& presentation-phagocytosis	Necroptosis	NF-Kappa pathway	TLR signaling pathway	TNF signaling pathway
Aatk	0.766438	0.009978	x
Abl1	0.774675	0.000159		x				x
Abl2	0.365651	0.142886						x
Acot1	0.4854	0.053919						x		x
Adgrb1	0.595688	0.011291	x
Adora1	0.501619	0.021245			x
Adora2a	0.49657	0.07856			x
Ager	0.710522	0.018442		x				x		x
Aim2	0.012031	0.915234						x		x
Akp3	0.859918	0.041397			x
Alk	-0.10077	0.544528	x
Alox15	0.493272	0.015824		x
Ano6	1.195	0.01286	x			x
Ap2b1	-0.550596	0.000271		x
Ap2m1	0.387652	0.006092	x			x
Ap3b1	-0.651706	8.3e-05				x		x	x
Ap3d1	0.58222	0.009783				x		x
Apaf1	0.754329	0.026876	x
Apc	0.527592	0.047752	x		x
Apoe	0.612184	0.002421	x
Apopt1	0.530559	0.093053	x
Arhgef3	-1.65894	0.001283	x			x
Arnt2	0.715746	0.001865								x
Atg13	0.753146	0.00023		x
Atg14	0.831305	0.012337		x
Atg16l1	-1.30956	6e-06		x
Atg5	-2	2e-06		x		x		x
Atg7	0.0808772	0.31898		x
Atpif1	-0.710243	0.000482		x
Aven	0.562275	0.121635	x
Axl	0.95576	0.005318								x
B2m	-1.58236	0.001245				x			x
Bad	0.460647	0.14328		x
Bag1	0.90051	0.003438	x			x
Bag2	0.5846	0.071955	x
Bag3	0.616728	0.037442		x
Bag4	0.739995	0.013953								x
Bag6	-0.439961	0.000443	x			x
Bak1	0.935749	0.000616	x
Batf3	0.872754	0.73618	x						x
Bax	-0.396412	0.029476	x
Bbc3	1.16898	0.008508	x
Bcl10	0.828007	0.00684	x					x	x
Bcl2	1.25374	0.000424	x	x	x				x
Bcl2a1a	0.826252	0.000272	x
Bcl2l1	1.13065	0.000269	x						x
Bcl2l10	0.32136	0.001813	x
Bcl2l11	0.708575	2.3e-05	x	x	x
Bcl2l12	0.581233	0.002218	x
Bcl2l13	0.128082	0.684749	x
Bcl2l14	0.405058	0.006734	x
Bcl2l15	0.869592	0.001622	x
Bcl3	0.616002	0.001521	x					x		x
Bcl6	0.464629	0.049423	x
Bid	0.737506	0.001208	x	x
Bik	0.526156	0.057519	x
Birc2	0.553897	0.059791	x							x
Birc3	0.219944	0.050957	x							x
Birc5	0.311127	0.071906	x		x
Birc6	0.0501929	0.718504	x		x
Birc7	0.810039	0.066682	x							x
Blk	0.470731	8.2e-05	x
Bloc1s2	0.236746	0.452596		x
Bmf	0.988847	0.030385	x	x
Bmp10	0.834507	0.007012	x
Bmp15	0.717874	0.000199			x
Bmp2	0.258361	0.395062	x
Bmp4	-0.44826	0.051502	x
Bmp5	0.949686	0.007697			x
Bmp6	0.892838	0.001977			x
Bmp7	0.754218	0.011019	x
Bmp8a	0.657708	0.011708			x
Bmp8b	0.917016	0.000893			x
Bmpr1a	0.832133	0.000216			x
Bmpr1b	1.12811	0.001931	x
Bmx	0.922571	9.2e-05	x
Bnip1	0.731109	0.002559	x
Bnip2	0.931967	0.011145			x
Bnip3	0.842183	0.004575		x
Bnip3l	0.950796	0.004043		x
Bok	0.788422	0.001266	x	x
Brsk2	0.515603	0.163579	x
Btk	0.711386	0.002585						x		x
C1d	0.565726	0.062704								x
C2	0.234839	0.352663	x
C3	0.577491	0.147165	x
Caap1	0.198438	0.485389	x
Calr	0.167322	0.623585	x	x		x		x
Camk1d	-0.0817313	0.742114	x
Camk2a	0.459408	0.232493			x			x
Camk2b	0.300298	0.123908			x
Camk2d	0.714801	0.031032			x
Capn1	1.00151	0.000864		x
Capn10	0.471737	0.054507		x
Capn2	0.86263	0.091152	x
Capn3	0.793723	0.027407			x
Card10	1.01714	0.000274	x
Card11	0.739462	0.000432						x
Card14	1.14677	0.002344						x		x
Card19	1.04869	0.012182	x
Card9	0.755588	0.0105						x		x
Casp1	0.886036	0.01875	x	x				x		x
Casp12	0.623743	0.066017	x
Casp14	0.677194	0.020867	x
Casp2	1.03665	0.00218	x		x
Casp3	1.07551	0.00206	x							x
Casp4	0.548431	0.067457	x
Casp6	1.2972	0.005628	x
Casp7	-0.254502	0.08604	x
Casp8	0.455818	0.157683	x					x	x	x
Casp9	0.230163	0.065309	x
Cbl	0.324826	0.058639	x
Cbs	0.380933	0.235088	x
Ccar1	0.562779	0.059112	x		x
Ccar2	0.587045	0.088102	x		x
Cd1d1	0.501237	0.000618				x		x
Cd274	-0.336318	0.302681								x
Cd300lf	0.865213	0.025277							x
Cd36	0.983699	0.000923						x		x
Cd47	0.800927	0.000784								x
Cd74	-0.184392	0.007118	x			x		x
Cebpb	0.561227	0.021883						x
Cflar	0.598734	0.035026	x						x	x
Chchd10	0.461088	0.022147								x
Cib1	-0.0960956	0.466908						x		x
Cldn7	0.0572491	0.564918	x
Clec4a2	0.557351	0.080479				x			x
Clec4b2	1.52337	0.00066				x			x
Clec4e	0.726056	0.031403						x	x
Clec4n	0.713726	0.006876						x
Clec5a	0.108934	0.514493	x
Clec7a	-0.0811839	0.757916						x		x
Clec9a	0.562821	0.028615		x
Cln3	0.246465	0.000592		x
Cops5	-0.958941	0.000281	x
Coro1a	-2	5.1e-05	x			x
Cradd	-0.291162	0.005558	x		x
Crb1	0.225641	0.225374			x
Crebrf	0.589433	0.025123								x
Csf1r	-0.616273	0.000447	x
Csk	0.491384	0.096629	x					x
Ctnnb1	0.609994	0.028321						x	x
Ctsc	0.626124	0.000763		x
Ctsd	-0.260767	0.099068		x
Ctse	1.28179	3.2e-05		x		x
Ctsh	-0.566447	0.033071	x
Ctss	-1.58603	0.000917	x			x
Ctsz	0.58513	0.036844								x
Cybb	-2	2e-06								x
Cyld	0.201085	0.210926						x		x
Dad1	0.462615	0.004692	x
Dapk1	0.572615	0.007076		x
Dapk2	0.581665	0.014198		x
Dapk3	0.711925	0.001683		x
Daxx	0.711925	0.001683	x		x				x
Dbi	0.79727	0.003016	x	x
Dcc	0.80244	1.8e-05	x
Ddit4	-0.510338	0.042313	x	x
Ddr1	1.05082	0.006708	x
Ddr2	-0.0144081	0.885411	x
Ddx1	0.283321	0.294824								x
Ddx21	0.888489	0.018102	x
Ddx41	0.802654	0.002149			x
Ddx58	0.840308	0.006913	x					x
Dedd	0.852316	0.000145	x
Dedd2	0.691635	0.001762	x							x
Dfna5	0.598416	0.007908	x
Dfnb59	0.670313	0.000473	x							x
Dhx33	1.16293	0.140792						x
Dhx36	0.599052	0.010794	x		x
Dhx58	0.266243	0.000781						x
Dhx9	0.469602	0.143698						x		x
Diablo	0.490645	8e-05	x
Dido1	0.748994	0.000988	x		x
Dkk1	0.0480452	0.367908	x
Dnm1l	0.448394	0.004634	x	x
Dpep1	0.517092	0.001003	x
Dram1	0.636733	0.000272		x
Dram2	0.526495	0.000225		x
Egfr	0.466395	0.05665						x
Eif2ak2	0.590658	0.001344	x					x
Eif2ak3	0.700893	0.010386	x
Eif2ak4	0.558424	0.001642	x
Elmo1	0.7055	0.006361	x
Elmo2	0.653996	0.001761	x
Elmo3	0.673879	0.009835	x
Endog	0.775526	7.1e-05	x							x
Ep300	0.341165	0.014533	x		x			x
Epha1	-1.0885	0.000113	x	x
Epha2	0.620123	0.052258	x	x
Epha3	0.0058309	0.948478	x	x
Epha4	0.347325	0.055946		x
Epha5	0.481184	0.002563	x
Epha6	0.766715	0.002713		x
Epha7	0.672283	0.017148	x
Epha8	0.497131	2.3e-05		x
Ephb1	0.148908	0.254306	x
Ephb2	0.67864	0.027112								x
Ephb3	1.04499	0.011355	x
Ephb4	0.64537	0.000134	x		x
Ephb6	0.576706	0.037895	x
Erap1	0.07247	0.825572				x				x
Erbb2	-1.01681	0.000114	x
Erbb3	0.400922	0.231674	x
Erbb4	1.12697	0.008562	x	x
Ern1	0.468421	0.0005		x
Ern2	0.592041	0.00617	x
Ero1l	0.398839	0.025661	x	x
Fadd	0.628976	0.056476	x					x		x
Faim	0.746613	0.0009						x	x
Faim2	0.598262	0.004807	x
Fam107a	0.890828	0.012281			x
Fam188a	-0.125372	0.041128		x
Fas	0.873447	0.001158	x				x			x
Fasl	0.594117	0.003579	x				x	x		x
Fcnb	0.111645	0.2846	x
Fer	-0.0172136	0.931172			x
Fes	-1.20258	9e-06			x
Fgfr1	0.919821	0.000681	x
Fgfr2	0.889446	0.021351			x
Fgfr3	0.634074	0.000396			x
Fgfr4	0.356372	0.120313			x
Fgr	0.0893109	0.657857						x
Fis1	0.883671	0.013153		x
Flt1	-2	1.8e-05	x
Flt3	0.561735	0.000911		x		x		x		x
Flt4	-1.78625	9.3e-05	x
Foxo1	0.575316	0.000107		x
Foxo3	0.110454	0.558006		x
Fpr1	-1.20584	0.000207				x
Fpr2	-0.453796	0.000752				x
Frk	0.356403	0.25566			x
Fyn	0.0583087	0.631276						x
Gabarap	0.341887	0.228087		x					x
Gas1	0.263146	0.128875			x
Gas2	0.255293	0.163182	x		x
Gas6	-0.286719	0.277026				x				x
Gata1	0.192251	0.060425	x
Gata2	0.575317	0.006685	x
Gata3	0.636049	7.9e-05	x
Gata6	0.610626	0.041488			x
Gpr183	1.11686	0.091622				x
Gpx1	0.55946	0.011829	x
Gpx4	0.0221974	0.889267	x
Gsdma	0.773119	0.004063	x	x
Gsdmc	1.12665	8.3e-05	x
Gsdmd	-0.2104	0.045806	x
Gulp1	0.703014	0.002697	x
Hcar2	0.624918	0.005968	x
Hck	0.561425	0.001002	x
Hif1a	0.6096	0.002677	x	x				x
Hif3a	0.151932	0.105154	x	x					x	x
Hmgb1	0.57036	0.037123		x				x	x	x
Hmox1	0.701902	0.004285		x
Htra2	0.736446	0.02607		x
Icam1	-0.516618	0.034039				x		x		x
Ifih1	0.543062	0.006724						x		x
Ifit1	-0.178499	0.033535								x
Ifit2	1.0548	0.0358	x
Ifnar1	0.335005	0.115049						x
Ifnar2	-0.558861	0.025172						x
Igf1r	0.128457	0.275281			x			x	x	x
Ikbke	1.37796	0.008069						x		x
Ikbkg	1.30657	0.001126		x				x		x
Insr	0.209174	0.608425								x
Ints1	1.17384	0.003758	x
Ipmk	1.25129	0.025623						x
Irak2	0.89294	0.001281						x	x	x
Irak3	-0.469821	0.028406						x		x
Irak4	0.370727	0.032138						x	x	x
Irf1	-1.25938	2.9e-05						x	x	x
Irf3	-0.22901	0.302574						x
Irf5	0.562598	0.067105	x					x
Itch	0.536502	0.012564	x
Itgav	0.62585	0.134809	x
Itgb3	0.706807	0.028725			x
Itk	0.212982	0.364522	x
Itpr1	0.752499	0.026136		x
Jak1	-0.0677715	0.728437						x		x
Jak2	-0.316006	0.029542								x
Jak3	0.209923	0.003553	x
Jmjd6	0.431091	0.017264	x
Kdr	0.531003	0.051358	x	x
Kit	-0.745527	0.000956		x
Klrk1	0.767388	0.002352	x					x
Lamp3	1.0595	0.001299		x
Lamtor5	0.83669	0.034517	x
Lats1	1.13909	0.002256			x
Lats2	1.18768	0.001414			x
Lck	0.595371	0.006557	x
Lmtk2	0.804995	0.02223	x
Lrp1	-0.113429	0.765939	x
Lrrfip1	-0.745701	0.322525								x
Lsm14a	0.440921	0.161478			x			x
Ltk	0.952029	2.9e-05							x
Lyn	0.688452	0.031588	x
Madcam1	0.95403	0.010094	x
Madd	0.839841	0.011349	x					x
Malt1	0.791412	0.000321						x	x
Map2k1	-0.129545	0.373767		x
Map2k2	0.541999	0.067853	x
Map2k4	0.89146	0.001523	x
Map2k5	1.32473	2.3e-05						x
Map2k6	0.131068	0.613766								x
Map2k7	0.542655	0.013112								x
Map3k10	0.682618	0.035004	x
Map3k12	0.256535	0.210909	x
Map3k5	0.761936	0.010994						x		x
Map3k7	0.615138	0.020599		x				x	x	x
Map3k9	0.362862	0.004674	x
Map4k1	0.523933	0.09255			x					x
Map4k3	0.40225	0.002033								x
Map4k5	0.597369	0.022798	x							x
Mapk1	0.746986	0.005331			x					x
Mapk14	1.25152	0.002151	x	x					x	x
Mapk3	0.815568	0.007475		x	x					x
Mapk7	0.245508	0.121063	x		x
Mapk8	0.612313	0.013611		x
Mapk9	0.726918	0.012487	x
Marco	0.760223	0.001725						x
Mark3	1.08374	2.4e-05	x	x
Matk	0.549522	0.036393								x
Mavs	0.68152	0.110251						x		x
Mb21d1	0.279588	0.158606		x				x
Mcl1	0.0803587	0.588946	x	x						x
Mdk	0.675778	0.003831	x
Mdm2	0.675938	0.074457	x		x
Megf10	0.808112	0.019417	x	x	x	x
Melk	-0.241842	0.004431			x
Mertk	0.6147	0.020431	x
Met	0.786672	0.000227		x
Mfge8	0.695119	0.007589	x			x
Mif	0.593439	0.006906	x							x
Mlkl	-0.533679	0.039647					x
Mmp2	0.292527	0.030118	x
Mmp9	0.465264	0.004999	x
Moap1	0.612711	0.014757	x						x
Mre11a	-0.360697	0.67522			x
Mst1r	-1.10403	0.000499				x
Mtch1	-0.447156	0.068338						x
Mtch2	0.505175	0.167796						x
Mtfp1	0.706055	0.001077	x
Mtor	0.639346	0.010685		x
Mul1	0.546819	0.000535	x	x
Musk	0.523885	0.013867			x
Myd88	-0.180211	0.828115						x	x	x
Myo7a	-2	0.000259	x			x
Naif1	-0.43848	0.002778	x
Naip1	0.0384524	0.635399	x							x
Naip2	-0.0459449	0.686247	x							x
Naip5	0.255554	0.153119	x							x
Naip6	0.346222	0.041108	x							x
Nlrc4	-0.12176	0.179252	x
Nlrp12	0.163799	0.242224						x
Nlrp1a	0.705482	8.1e-05			x
Nlrp1b	-0.11542	0.013465			x
Nlrp2	-0.199568	0.475099						x
Nlrp3	0.523899	0.025784						x
Nod1	0.390952	0.042804		x		x		x		x
Nod2	0.326479	0.014102		x				x	x	x
Nol3	0.500967	0.000239	x					x		x
Nos1	0.982201	0.000373	x
Nos3	0.732825	0.000655	x
Npm1	0.683908	0.005627	x		x
Nr3c1	-1.95063	1e-05	x
Ntrk1	0.407964	0.057404						x
Ntrk2	1.1801	0.002151	x
Ntrk3	0.471392	0.108414	x
Oas1a	0.427488	0.070535						x	x	x
Opa1	0.745351	0.046476	x
Optn	0.724343	0.008795		x
Oxr1	0.819246	0.023075	x
P2rx1	0.291528	0.283553	x
P2rx7	0.605311	0.094641	x
P2ry2	0.363589	0.182388			x
Pak1	0.77659	0.017949	x	x	x
Pak2	0.582472	0.101494	x
Pak4	0.727914	0.0376			x
Pak7	0.521034	0.015691	x
Park2	-1.57702	0.000499	x
Park7	0.223675	0.456576	x	x				x		x
Parl	1.02155	8.1e-05		x						x
Parp1	0.926526	0.000641						x
Parp2	0.766329	0.020609	x
Pax2	0.9049	0.0066	x
Pax4	0.720449	0.007454	x
Pax8	0.83338	0.001878	x
Pck1	0.456666	0.000665	x			x
Pck2	0.454516	0.00103	x	x
Pdcd1	0.725634	0.020668	x
Pdcd10	-0.00379576	0.991913	x
Pdcd1lg2	-1.63363	4.2e-05			x	x
Pdcd2	-2	1e-06	x
Pdcd4	-1.91701	2.3e-05	x					x
Pdcd5	0.525275	0.090722	x
Pdcd6	0.69367	0.201049	x			x
Pdcd7	0.291736	0.514517	x
Pdgfra	-2	9e-06			x
Pdgfrb	0.746231	0.024276	x
Pdia3	1.02606	0.00097	x			x
Pdpk1	0.661115	0.278413	x
Pear1	0.415643	0.013779							x
Peli1	0.674314	0.00043						x
Pgam5	1.32587	0.027158							x
Phb	0.99263	0.049325						x
Phb2	-1.58339	0.000945		x	x			x
Pidd1	0.814045	0.01738	x	x				x		x
Pim1	-2	0.000263			x
Pim2	-1.83075	0.000251		x	x
Pim3	0.300532	0.169061		x	x
Pink1	1.09186	0.034238	x	x	x			x
Plscr1	-0.114932	0.538806	x	x
Plscr2	0.808992	0.013327	x
Plscr3	0.74485	8e-06	x
Pml	1.01834	0.003242	x		x
Polr3a	-0.255847	0.124163		x
Pparg	0.875195	0.033247	x
Ppid	1.27362	0.000812	x
Ppif	-1.78051	0.000268	x
Prnp	-1.32773	0.002053	x					x
Psmb10	-0.563828	0.000116			x	x		x
Psmb8	0.163996	0.019406			x	x
Psmb9	0.128117	0.119136			x	x
Psmd10	0.51293	0.028895	x		x
Psmd9	0.276344	0.181572			x
Psme1	-0.555194	0.001602			x	x
Psme2	0.348346	0.039176			x	x
Psme3	0.16724	0.486664	x		x
Psmg2	-0.00454577	0.970283			x
Pten	1.10245	0.006828	x		x				x	x
Ptk2	0.560987	0.002666	x	x
Ptk2b	0.539033	0.031953	x							x
Ptk6	-1.08057	0.00098	x
Ptk7	0.811171	0.003522	x
Pycard	-0.40007	0.004849	x	x		x		x		x
Rab14	0.504799	0.006218		x		x
Rab20	-0.271131	0.078466		x		x
Rab34	-0.450913	0.009866				x
Rab35	0.0457265	0.764258			x	x
Rab39	-0.280229	0.070547		x		x
Rab7b	0.527378	0.129813				x		x	x
Rab8a	0.433444	0.009517		x		x
Rab8b	0.324253	0.00483		x		x
Rac1	0.681728	0.002746						x		x
Rac3	0.60002	0.000382	x
Rack1	0.503578	0.006562			x
Rad9a	-0.145749	0.491315			x
Rapgef3	0.584852	0.007408	x
Rara	0.757413	0.005142								x
Rarb	-1.47927	6.9e-05	x
Rarg	-1.28632	0.00067	x
Rb1	-0.211997	0.13872			x
Rb1cc1	0.585427	0.006597		x	x
Rbck1	-1.24564	5.1e-05						x
Ret	0.709127	0.00056	x
Retnlb	1.64507	0.00517				x		x	x
Rhobtb1	0.648008	0.019077	x		x
Rhobtb2	0.362225	0.000477	x		x
Ripk1	0.327074	0.135667	x				x	x		x
Ripk2	-0.129081	0.355459		x				x	x	x
Ripk3	0.378315	0.037226		x			x	x		x
Rnasel	-0.475817	0.003116	x	x
Rnf31	0.648528	0.087647						x
Robo1	-0.409948	0.059417	x	x	x
Ror1	0.480202	0.026644						x
Ror2	0.419243	0.029148	x							x
Ros1	-0.16798	0.142584	x	x	x
Rrm2b	0.40313	0.03908	x
Rubcn	-1.8615	1.1e-05		x
Runx3	0.362863	0.071876	x
Rxra	0.190933	0.047638	x
Ryk	0.644009	0.001608	x		x
S100a14	-0.896898	0.008529							x
S100a8	0.369587	0.038005		x
S100a9	-1.3018	0.000798		x
S100b	0.453492	0.087386	x
S100g	0.427678	0.301521	x
Scarb1	0.237988	0.116171	x			x
Sec22a	0.0195139	0.935773				x
Sec22b	0.566914	0.047272		x		x
Sec22c	0.554632	0.022169				x
Sec23a	-0.368887	0.286928				x
Sec24a	1.41888	0.016395				x
Sec24b	0.0280735	0.767245				x
Sept4	0.667269	0.011442			x
Sept7	0.497077	0.000708			x
Sfmbt1	-0.420006	0.000267				x
Sgk1	-0.69959	0.000813	x
Sharpin	0.721101	0.057782						x		x
Siah1a	0.30268	0.327365			x
Siah2	0.648535	0.211547			x
Sirpa	0.678901	0.077363				x		x		x
Sirt1	0.175319	0.353989	x					x		x
Sirt2	0.538527	0.001848		x	x
Sirt3	0.439245	0.070937	x
Sirt5	0.419045	0.243663	x
Siva1	-0.688381	0.066175						x
Slamf1	1.5855	0.018837				x				x
Slamf8	0.0574976	0.722314				x
Slc11a1	0.509223	0.532236				x
Slc25a4	-0.738559	0.004057		x
Slc25a5	0.390897	0.020821		x	x
Smad3	-1.89407	9e-06	x
Smo	0.470891	0.027104		x
Snap23	1.34567	0.050954				x
Sox10	0.585438	0.070392	x
Sox2	0.822559	0.026741	x
Sox4	0.595815	0.023848	x
Sox7	0.635786	0.01368	x
Sox8	0.590703	0.187725	x
Sox9	0.551233	0.080123	x
Spata2	0.596068	0.063287			x					x
Spg11	-0.757592	0.00052		x
Sphk1	0.528611	0.0986						x		x
Sphk2	0.511063	0.039617						x		x
Spry2	0.427398	0.022018			x
Sqstm1	-0.124925	0.151254		x
Src	0.491077	0.124545			x
Srms	-1.92235	6e-06		x
Srpx	-1.11283	9e-06		x
Stat1	0.0830394	0.660048						x		x
Stat3	0.317061	0.291666		x	x			x		x
Stat5a	0.342547	0.381218			x
Stat5b	0.676651	0.130953			x
Stk11	0.520984	6.3e-05	x	x	x
Stk17b	-1.87955	0.000165	x
Stk24	-1.83293	0.000784	x
Stk26	0.454234	0.002543		x
Stk3	0.387107	0.319832		x
Stk4	0.361384	0.056241							x
Stk40	0.41803	0.008504	x
Styk1	0.423154	0.058411	x
Styxl1	0.533951	0.004777								x
Syk	0.0127456	0.89401						x		x
Syt7	-0.52445	0.001682	x
Tap1	0.944443	0.084843				x
Tap2	0.990745	0.028504				x
Tapbp	1.44008	0.017136				x
Tbk1	0.382075	0.098951		x				x
Tec	0.926033	0.002209	x
Tek	0.358697	0.035063						x
Tert	0.716303	9.8e-05		x
Tgfb1	-1.17191	8.9e-05		x				x		x
Tgfbr1	0.466464	0.004776	x
Tgfbr2	0.619549	0.000899			x
Tgm2	0.742436	0.022067						x		x
Thbs1	0.445085	0.0195	x			x		x	x	x
Ticam1	0.670636	0.016651		x				x		x
Tie1	-1.31366	3.1e-05		x
Timd4	-2	1e-06							x	x
Tlr1	-0.0181332	0.911946							x	x
Tlr11	-0.184542	0.485459						x	x
Tlr12	0.146859	0.14158		x				x	x	x
Tlr2	0.54603	0.060756		x				x	x	x
Tlr3	0.238233	0.335884	x			x	x	x	x	x
Tlr4	0.949804	0.019448				x		x	x	x
Tlr5	0.501642	0.031507							x	x
Tlr6	0.427003	0.105643						x	x	x
Tlr7	0.802065	0.012114						x	x
Tlr8	0.887658	0.018659						x	x	x
Tlr9	-0.665245	0.002741		x				x		x
Tmem173	-0.357731	0.014188		x		x
Tmem175	-0.501833	0.008875		x	x	x
Tnfrsf11b	0.901796	0.001131						x	x	x
Tnfrsf12a	0.643619	0.042887								x
Tnfrsf18	0.142823	0.436431				x		x		x
Tnfrsf19	0.859067	0.016969								x
Tnfrsf1a	0.129955	0.072921								x
Tnfrsf1b	0.0997802	0.534								x
Tnfrsf21	-1.96184	0.00024								x
Tnfrsf23	0.506342	0.023342					x			x
Tnk1	0.21572	0.047322			x
Tnk2	-0.0746815	0.592225	x
Tradd	1.02042	0.001077	x					x		x
Trex1	0.592444	0.02741	x		x	x		x		x
Triap1	0.809523	0.000435	x					x
Trp53	0.789946	0.001724	x	x	x					x
Trp53rka	0.0304398	0.84662	x						x
Trp53rkb	-1.02356	0.000969	x		x			x
Trp63	0.733828	0.005134	x
Trp73	0.873002	0.00029	x		x
Trpm2	0.149652	0.517639				x
Trpm4	0.472644	0.04704				x
Trpm7	0.69491	6e-05	x
Tsc2	0.425441	0.010322		x
Tsc22d3	0.469277	0.049488	x
Tspo	0.794718	0.000128								x
Twf1	0.65657	0.010442	x
Twf2	0.277574	0.131987	x
Txk	0.333679	0.334635				x
Txndc5	0.720084	0.072718	x
Tyk2	0.665472	0.037038						x
Tyro3	0.659935	0.024677							x
Ulk1	0.236126	0.05513		x
Vdr	0.601228	0.006637	x
Vhl	0.598819	2.2e-05		x
Wash1	-0.0191438	0.962036		x	x
Wnt1	-0.0906355	0.742707	x
Wnt10b	0.457214	0.001038			x
Wnt11	0.816734	0.021879	x
Wnt3	-0.0308584	0.724131	x	x
Wnt4	0.315684	0.302395			x
Wnt5a	0.71958	0.004413			x			x		x
Wnt7a	0.857156	0.033466	x
Wnt7b	0.0754028	0.76516								x
Wnt9a	0.808507	0.078673	x
Xaf1	1.00218	8.5e-05						x
Xbp1	0.736309	0.017139		x
Xiap	-0.277414	0.080857	x
Xkr4	0.613118	0.022465	x
Xkr6	0.649965	0.027975	x
Xkr7	0.588653	0.161269	x
Xkr8	0.636622	0.01908	x
Xkr9	1.00714	0.009568	x
Xrcc6	0.360743	0.235494			x
Yap1	0.856028	0.000271	x
Yes1	-0.966395	0.000125				x
Zak	0.628985	0.0062	x
Zap70	0.808063	0.005639							x
Zbp1	0.218506	0.469442	x

## Sheet: 34 Top hits
gene_name	logfc	P-value		logfc >1
Map2k5	1.32473	2.3e-05		p-value <0.01
Mark3	1.08374	2.4e-05
Ctse	1.28179	3.2e-05
Parl	1.02155	8.1e-05
Gsdmc	1.12665	8.3e-05
Xaf1	1.00218	8.5e-05
Bcl2l1	1.13065	0.000269
Card10	1.01714	0.000274
Bcl2	1.25374	0.000424
Clec4b2	1.52337	0.00066
Ppid	1.27362	0.000812
Capn1	1.00151	0.000864
Pdia3	1.02606	0.00097
Tradd	1.02042	0.001077
Ikbkg	1.30657	0.001126
Lamp3	1.0595	0.001299
Lats2	1.18768	0.001414
Bmpr1b	1.12811	0.001931
Casp3	1.07551	0.00206
Mapk14	1.25152	0.002151
Ntrk2	1.1801	0.002151
Casp2	1.03665	0.00218
Lats1	1.13909	0.002256
Card14	1.14677	0.002344
Pml	1.01834	0.003242
Ints1	1.17384	0.003758
Retnlb	1.64507	0.00517
Casp6	1.2972	0.005628
Ddr1	1.05082	0.006708
Pten	1.10245	0.006828
Ikbke	1.37796	0.008069
Bbc3	1.16898	0.008508
Erbb4	1.12697	0.008562
Xkr9	1.00714	0.009568
