# Supplementary material for: BCL2 inhibition reveals a dendritic cell-specific immune checkpoint that controls tumor immunosurveillance
Source: Cancer Discov. Author manuscript; Available in PMC 2023 Nov 1. (PMC7615270; doi:10.1158/2159-8290.CD-22-1338)
Supplement: Table S3 [file EMS187151-supplement-Table_S3.xlsx]

## Sheet: Mean FC >1.5
FAST DB STABLE ID	Gene Symbol	FC mean	FC Bcl2-KO	p-value Bcl2-KO	FC Ven	p-value Ven	Link to type I interferon
GSMG0026188	Ifi44	23.495	22.51	9.6e-81	24.48	1.09e-85	PMID: 7925411		Bold font indicates the genes that are more than 2-fold upregulated by both Bcl2-KO and Venetoclax treatment
GSMG0007119	Ccl5	18.32	4.02	4.42e-14	32.62	3.46e-88	PMID: 9413258
GSMG0023966	Zbp1	17.405	26.35	1.54e-118	8.46	4.4e-50	PMID:17618271
GSMG0036860	Irf7	13.595	1.82	2.15e-19	25.37	0
GSMG0019620	Ifit3	11.83	5.77	6.12e-32	17.89	3.49e-84	PMID: 8660659
GSMG0014130	Ly6a	9.665	11.95	9.89e-116	7.38	3.1e-75	PMID: 3487457
GSMG0002459	Slamf7	9.655	14.31	2.4e-82	5	2.17e-30
GSMG0013343	Apol9b	8.115	5.96	2.42e-97	10.27	1.58e-167	PMID: 24453359
GSMG0019623	Ifit1	8.055	3.83	1.12e-49	12.28	6.57e-172	PMID: 3095442
GSMG0012479	Phf11a	8.015	3.61	2.5e-12	12.42	8.23e-48
GSMG0028769	Isg15	7.76	4.21	9.55e-46	11.31	6.91e-129	PMID: 3476954
GSMG0015728	Pla1a	7.69	12.02	1.02e-142	3.36	1.35e-33	PMID: 30016790
GSMG0029664	--	6.665	4.08	6.74e-17	9.25	4.47e-42
GSMG0030839	Gbp4	6.655	8.76	1.02e-69	4.55	6.68e-34	PMID: 24362933
GSMG0036851	Ifitm3	6.495	7.32	5.72e-235	5.67	2.14e-179	PMID: 1906403
GSMG0029663	Oasl2	6.39	2.9	8.24e-52	9.88	3.34e-249	PMID: 12799444
GSMG0012480	Phf11b	6.38	2.06	1.03e-15	10.7	3.6e-169
GSMG0019619	Ifit2	6.34	3.39	1.47e-40	9.29	1.18e-133	PMID: 3175763
GSMG0025042	Gbp5	5.905	7.33	1.82e-22	4.48	2.96e-13	PMID: 28376501
GSMG0017439	Cfb	5.765	5.07	1.15e-124	6.46	9.49e-166	PMID: 2439072
GSMG0017526	H2-M2	5.475	9.33	2.33e-69	1.62	0.000436
GSMG0036417	Trim30d	5.315	4.34	3.25e-84	6.29	3.97e-135	PMID:21925107
GSMG0032428	Usp18	5.05	3.63	3.13e-143	6.47	7e-305	PMID:16710296
GSMG0014196	Apol9a	4.86	3.41	2.48e-14	6.31	2.52e-32	PMID: 26196674
GSMG0014818	Rtp4	4.84	3.53	9.52e-90	6.15	7.93e-187	PMID: 33113352
GSMG0008754	Rsad2	4.825	2.95	1.84e-15	6.7	1.77e-47	PMID: 11752458
GSMG0031025	Oas3	4.765	2.87	3.93e-48	6.66	3.88e-153	PMID: 2211721
GSMG0017486	H2-T24	4.74	3.37	2e-35	6.11	4.3e-80	PMID: 24909887
GSMG0005469	Xaf1	4.59	2.92	1.96e-61	6.26	6.94e-184	PMID: 12029096
GSMG0051042	Ddx60	4.13	2.66	2.03e-25	5.6	7.58e-79	PMID: 21791617
GSMG0025045	Gbp3	4.03	3.79	1.05e-48	4.27	2.54e-58	PMID: 7518790
GSMG0051227	Gm12250	4.03	2.7	1.81e-25	5.36	7.48e-74
GSMG0021700	AA467197	4.03	2.3	2.83e-16	5.76	4.08e-70
GSMG0043666	--	3.975	2.56	3.43e-32	5.39	2.36e-106
GSMG0010881	Lrrc14b	3.885	5.26	6.33e-45	2.51	1.98e-14
GSMG0005643	Ccl8	3.795	3.39	2.82e-06	4.2	2.5e-08	PMID: 16081539
GSMG0001082	Pyhin1	3.555	1.73	2.93e-18	5.38	1.21e-162
GSMG0020350	Rbp4	3.535	5.53	5.75e-196	1.54	2.74e-13
GSMG0065666	--	3.53	2.5	3.76e-09	4.56	2.53e-23
GSMG0036410	Trim5	3.45	3.79	1.46e-28	3.11	2.68e-21	PMID:16289103
GSMG0007909	Cmpk2	3.44	1.76	0.000114	5.12	6.91e-31
GSMG0015358	Mx2	3.405	2.69	1.45e-23	4.12	1.03e-47	PMID: 2460745
GSMG0036409	--	3.36	4.08	6.76e-12	2.64	2.71e-06
GSMG0025046	Gbp2	3.355	3.02	1.06e-59	3.69	3.92e-84	PMID: 6305951
GSMG0041510	--	3.255	2.38	5.2e-06	4.13	7.86e-14
GSMG0007714	--	3.23	2.12	1.32e-08	4.34	1.44e-30
GSMG0009440	Prl2c5	3.19	4.42	1.66e-41	1.96	2.66e-09
GSMG0025807	Fam46c	3.11	3.24	3.11e-12	2.98	6.59e-11	PMID: 21478870
GSMG0030842	Gbp11	3.09	3.38	6e-14	2.8	1.89e-10	PMID: 24362933
GSMG0006599	Irgm1	3.08	2.08	2.67e-50	4.08	6e-185	PMID: 7561525
GSMG0032427	Tuba8	3	3.49	6.42e-24	2.51	1.31e-13
GSMG0020322	Ifit1bl1	2.975	3.09	3.99e-19	2.86	5.21e-17	PMID: 33454014
GSMG0016127	Mx1	2.88	2.98	4.43e-65	2.78	1.84e-57	PMID: 3880978
GSMG0031024	Oas2	2.88	2.27	4.61e-33	3.49	6.94e-76	PMID: 2211721
GSMG0036414	Trim30b	2.865	2.86	1.15e-14	2.87	3.55e-15
GSMG0029738	Oas1b	2.85	2.26	8.01e-12	3.44	2.18e-26	PMID: 14559211
GSMG0017434	C4b	2.805	3.25	4.43e-33	2.36	3.14e-18
GSMG0036416	Trim30a	2.725	2.39	8.57e-62	3.06	1.83e-103	PMID:18286572
GSMG0019428	Ms4a6c	2.705	2.17	9.51e-20	3.24	9.3e-45
GSMG0031028	Oas1g	2.68	1.81	5.04e-18	3.55	3.59e-77
GSMG0002491	Ifi203	2.605	2	3.73e-22	3.21	1.89e-60	PMID: 9363777
GSMG0034952	Trim34	2.585	2.2	4.09e-28	2.97	2.61e-55	PMID:11013086
GSMG0036351	Il18bp	2.535	1.94	1.48e-10	3.13	4.27e-31
GSMG0027121	--	2.49	2.81	0.000761	2.17	0.0115
GSMG0003688	Stat2	2.485	2.14	6.95e-43	2.83	1.17e-79	PMID:7532278
GSMG0011890	Acod1	2.46	2.75	4.96e-37	2.17	1.83e-22	PMID: 11356686
GSMG0018450	Gm4951	2.43	2.75	5.69e-180	2.11	3.23e-99	PMID: 35842425
GSMG0018450	Gm4951	2.43	2.75	5.69e-180	2.11	3.23e-99
GSMG0027679	Ddx58	2.425	1.83	2.68e-25	3.02	5.61e-82
GSMG0040583	Spa17	2.4	2.79	1.23e-07	2.01	0.000335
GSMG0040583	Spa17	2.4	2.79	1.23e-07	2.01	0.000335
GSMG0005108	Ifi47	2.39	2.01	3.21e-24	2.77	1.44e-50
GSMG0005108	Ifi47	2.39	2.01	3.21e-24	2.77	1.44e-50
GSMG0007397	Dhx58	2.38	1.79	1.03e-45	2.97	1.09e-161
GSMG0007110	Slfn8	2.34	1.52	3.68e-09	3.16	6.26e-61
GSMG0005640	Ccl7	2.315	2.47	5.87e-45	2.16	2.43e-33	PMID: 9052738
GSMG0023557	Adam33	2.305	2.42	1.69e-13	2.19	5.85e-11
GSMG0032571	Lockd	2.305	2.82	1.56e-06	1.79	0.00768
GSMG0040071	Uba7	2.295	1.74	1.14e-37	2.85	2.69e-134
GSMG0002493	Mndal	2.285	1.8	8.54e-32	2.77	8.95e-94
GSMG0013278	Ly6e	2.28	1.82	4.94e-39	2.74	3.75e-108
GSMG0065122	Herc6	2.205	1.67	5.46e-07	2.74	3.83e-24
GSMG0024035	Helz2	2.19	1.66	8.46e-20	2.72	9.1e-78
GSMG0028653	Fbxo44	2.17	2.52	1.63e-06	1.82	0.00192
GSMG0065070	--	2.135	2.51	0.000429	1.76	0.0312
GSMG0030838	Gbp9	2.13	1.76	7.46e-15	2.5	1.04e-38
GSMG0036412	Trim12a	2.115	2.04	6.03e-15	2.19	2.45e-18
GSMG0022878	Ifih1	2.11	1.58	1.54e-18	2.64	9.83e-82
GSMG0040750	4833427G06Rik	2.11	2.12	0.000657	2.1	0.000647
GSMG0021311	Ube2l6	2.095	1.58	1.69e-21	2.61	7.27e-92
GSMG0051110	Gm19705	2.075	2.41	2.02e-06	1.74	0.00265
GSMG0011400	Galnt15	2.065	2.61	1.19e-08	1.52	0.0148
GSMG0036328	Dnajb13	2.065	2.06	8.63e-19	2.07	1.85e-19
GSMG0005234	Igtp	2.05	1.61	2.43e-26	2.49	1.63e-99
GSMG0032686	Samd9l	2.04	1.68	7.04e-17	2.4	7.69e-45
GSMG0005235	Irgm2	2.02	1.59	1.33e-16	2.45	3.65e-59
GSMG0025044	Gbp7	2.015	2.03	6.86e-37	2	1.03e-35	PMID: 28376501
GSMG0033962	Ssc5d	2.005	1.71	2.33e-05	2.3	2.99e-11
GSMG0003652	Ddit3	2	2.12	1.17e-18	1.88	7.05e-14
GSMG0025859	Mov10	1.985	1.79	9.67e-20	2.18	1.1e-34
GSMG0025766	Fcgr1	1.975	1.64	1.7e-24	2.31	8.2e-68
GSMG0015703	Parp14	1.975	1.66	5.94e-15	2.29	1.55e-37
GSMG0003673	Prim1	1.96	2.15	4.82e-12	1.77	2.27e-07
GSMG0018436	Slc27a6	1.955	2.3	2.19e-34	1.61	4.3e-12
GSMG0017330	--	1.925	1.91	1.14e-06	1.94	4.83e-07
GSMG0036656	Il27	1.92	2.27	4.16e-18	1.57	2.08e-06
GSMG0016686	Pla2g7	1.92	1.68	2.97e-05	2.16	1.12e-10
GSMG0007108	Slfn9	1.91	1.81	1.34e-06	2.01	6.04e-09
GSMG0005945	Ifi35	1.905	1.73	1.64e-06	2.08	5.63e-11
GSMG0014937	Parp9	1.905	1.69	3.62e-29	2.12	1.25e-58
GSMG0013277	--	1.905	1.93	1.34e-17	1.88	1.63e-16
GSMG0017941	--	1.895	1.65	0.000599	2.14	6.11e-08
GSMG0018451	F830016B08Rik	1.885	1.9	3.36e-17	1.87	1.3e-16
GSMG0040561	Pate1	1.855	2.13	0.000447	1.58	0.0344
GSMG0051164	A730063M14Rik	1.85	2.03	0.000166	1.67	0.00618
GSMG0004433	Chpt1	1.845	1.52	2.04e-22	2.17	8.64e-76
GSMG0005666	E230016K23Rik	1.815	1.77	1.65e-05	1.86	1.77e-06
GSMG0006037	Milr1	1.805	1.85	1.01e-21	1.76	7.31e-19
GSMG0004121	Oit3	1.795	1.95	1.26e-13	1.64	3.19e-08
GSMG0025946	--	1.785	2.02	1.51e-09	1.55	0.000155
GSMG0020118	Ms4a6d	1.775	1.51	5e-16	2.04	3.21e-45
GSMG0038651	Il15	1.755	1.93	1.61e-15	1.58	2.19e-08
GSMG0028119	E130102H24Rik	1.745	1.65	0.00839	1.84	0.0011
GSMG0003975	Zufsp	1.745	1.8	2.13e-17	1.69	3.17e-14
GSMG0007111	--	1.74	1.58	0.00502	1.9	4.91e-05
GSMG0043584	--	1.73	1.79	2.47e-08	1.67	5.97e-07
GSMG0004432	--	1.695	1.75	1.31e-09	1.64	6.02e-08
GSMG0060579	Gm8013	1.68	1.61	0.0324	1.75	0.0103
GSMG0013763	Il7r	1.675	1.59	5.76e-12	1.76	4.04e-17
GSMG0043541	Tmem140	1.65	1.79	2.33e-48	1.51	1.71e-25
GSMG0041004	Tex9	1.645	1.73	7.15e-07	1.56	4.93e-05
GSMG0001952	Gm7160	1.635	1.58	0.0367	1.69	0.0142
GSMG0041630	Usp11	1.615	1.61	0.000364	1.62	0.000258
GSMG0016317	Zfp946	1.615	1.68	4.21e-08	1.55	3.38e-06
GSMG0002272	Tor3a	1.61	1.7	4.53e-48	1.52	1.58e-31
GSMG0030738	Cxcl10	1.605	1.55	0.0112	1.66	0.00284
GSMG0011602	Psme1	1.605	1.64	1.24e-17	1.57	6.6e-15
GSMG0032685	--	1.595	1.5	8.21e-07	1.69	2.03e-10
GSMG0017178	2210404O09Rik	1.575	1.58	0.00143	1.57	0.00156
GSMG0031054	Ift81	1.57	1.58	8.13e-07	1.56	8.07e-07
GSMG0024007	Lama5	1.565	1.59	0.000145	1.54	0.000321
GSMG0012424	Mdp1	1.555	1.53	1.57e-06	1.58	1.71e-07
GSMG0039110	Casp4	1.55	1.56	1.16e-09	1.54	2.49e-09
GSMG0040150	Prss46	1.535	1.54	0.0195	1.53	0.0191
