# Supplementary material for: BCL2 inhibition reveals a dendritic cell-specific immune checkpoint that controls tumor immunosurveillance
Source: Cancer Discov. Author manuscript; Available in PMC 2023 Nov 1. (PMC7615270; doi:10.1158/2159-8290.CD-22-1338)
Supplement: Table S4 [file EMS187151-supplement-Table_S4.xlsx]

## Sheet: Sheet1
Gene symbol	gene ID	NCBI Accession No	FW Primer	RE Primer
Ifna1	15962	NM_010502	GGATGTGACCTTCCTCAGACTC	ACCTTCTCCTGCGGGAATCCAA
Ifnb1	15977	NM_010510	CTGCGTTCCTGCTGTGCTTCTCCA	TTCTCCGTCATCTCCATAGGGATC
Ifnar1	15975	NM_010508	AGCCACGGAGAGTCAATGG	GCTCTGACACGAAACTGTGTTTT
Ifnar2	15976	NM_010509	GAGCCTAGAGACTATCACACCG	TACCAGAGGGTGTAGTTAGCGG
Irf3	54131	NM_016849	CGGAAAGAAGTGTTGCGGTTAGC	CAGGCTGCTTTTGCCATTGGTG
Tmem173 (Sting)	72512	NM_028261	GGTCACCGCTCCAAATATGTAG	CAGTAGTCCAAGTTCGTGCGA
Mx1	17857	NM_010846	TGGACATTGCTACCACAGAGGC	TTGCCTTCAGCACCTCTGTCCA
Cxcl10	15945	NM_021274.2	ATGACGGGCCAGTGAGAATG	TCAACACGTGGGCAGGATAG
Isg15	53606	NM_015783	GTGCTCCAGGACGGTCTTAC	CTCGCTGCAGTTCTGTACCA
Batf3	381319	NM_030060	CAGAGCCCCAAGGACGATG	GCACAAAGTTCATAGGACACAGC
Gapdh	14433	NM_001289726.1	CGACTTCAACAGCAACTCCCACTCTTCC	TGGGTGGTCCAGGGTTTCTTACTCCTT
